# Supplementary material for: Identification of Plasma Metabolites Responding to Oxycodone Exposure in Rats
Source: Metabolites. 2025 Feb 4;15(2):95. doi: 10.3390/metabo15020095 (PMC11857688; doi:10.3390/metabo15020095)
Supplement: Supplementary file 1 [file metabolites-15-00095-s001.zip]

Archive with 5 entries (5 files):
- Figure_S1.png
- TableS1.xlsx
- TableS2.xlsx
- TableS3.xlsx
- TableS4.xlsx
