# Supplementary material for: Identification of Plasma Metabolites Responding to Oxycodone Exposure in Rats
Source: Metabolites. 2025 Feb 4;15(2):95. doi: 10.3390/metabo15020095 (PMC11857688; doi:10.3390/metabo15020095)
Supplement: Supplementary file 1 [file metabolites-15-00095-s001.zip › TableS1.xlsx]

## Sheet: PresentAbsentMetab_DE_time
CHEMICAL_NAME	SUPER_PATHWAY	SUB_PATHWAY	abs_both	abs_bl	pres_bl	pres_both	mcnemar_test	pval	adj.pval	metabolite
2,2'-methylenebis(6-tert-butyl-p-cresol)	Xenobiotics	Chemical	0	0	14	0	12.0714	0.000512005	0.029719	M0100020373
linoleamide (18:2n6)	Lipid	Fatty Acid, Amide	0	13	0	1	11.0769	0.000874087	0.029719	M0000001492
4-hydroxybutyrate (GHB)	Lipid	Fatty Acid, Monohydroxy	0	0	13	1	11.0769	0.000874087	0.029719	M0100001507
indoleacetoylcarnitine*	Amino Acid	Tryptophan Metabolism	1	0	13	0	11.0769	0.000874087	0.029719	M0100020479
adenine	Nucleotide	Purine Metabolism, Adenine containing	1	0	12	1	10.0833	0.00149616	0.0339131	M0000000880
cefazolin	Xenobiotics	Drug - Antibiotic	2	0	12	0	10.0833	0.00149616	0.0339131	M0100015895
phenylacetate	Amino Acid	Phenylalanine Metabolism	0	11	0	3	9.09091	0.00256883	0.0499087	M0100000011
phenylpropionylglycine	Xenobiotics	Benzoate Metabolism	0	0	10	4	8.1	0.00442653	0.054728	M0100001591
tiglylcarnitine (C5:1-DC)	Amino Acid	Leucine, Isoleucine and Valine Metabolism	3	0	10	1	8.1	0.00442653	0.054728	M0100001597
docosapentaenoylcarnitine (C22:5n3)*	Lipid	Fatty Acid Metabolism (Acyl Carnitine, Polyunsaturated)	4	0	10	0	8.1	0.00442653	0.054728	M0100015851
isocaproylcarnitine	Lipid	Fatty Acid Metabolism (Acyl Carnitine, Short Chain)	0	10	0	4	8.1	0.00442653	0.054728	M0100016063
docosahexaenoylcarnitine (C22:6)*	Lipid	Fatty Acid Metabolism (Acyl Carnitine, Polyunsaturated)	4	0	9	1	7.11111	0.00766076	0.086822	M0100015845
adenosine 3',5'-cyclic monophosphate (cAMP)	Nucleotide	Purine Metabolism, Adenine containing	0	0	8	6	6.125	0.0133283	0.100703	M0000000207
EDTA	Xenobiotics	Chemical	0	0	8	6	6.125	0.0133283	0.100703	M0100001002
ophthalmate	Amino Acid	Glutathione Metabolism	0	0	8	6	6.125	0.0133283	0.100703	M0100001311
7-hydroxycholesterol (alpha or beta)	Lipid	Sterol	5	0	8	1	6.125	0.0133283	0.100703	M0100005999
nervonoylcarnitine (C24:1)*	Lipid	Fatty Acid Metabolism (Acyl Carnitine, Monounsaturated)	0	0	8	6	6.125	0.0133283	0.100703	M0100015846
picolinoylglycine	Lipid	Fatty Acid Metabolism (Acyl Glycine)	5	0	8	1	6.125	0.0133283	0.100703	M0100021198
adenosine 5'-diphosphoribose (ADP-ribose)	Cofactors and Vitamins	Nicotinate and Nicotinamide Metabolism	1	0	7	6	5.14286	0.0233422	0.105818	M0000000215
valerate (5:0)	Lipid	Short Chain Fatty Acid	0	7	0	7	5.14286	0.0233422	0.105818	M0000001136
creatine phosphate	Amino Acid	Creatine Metabolism	0	0	7	7	5.14286	0.0233422	0.105818	M0100000112
taurocyamine	Amino Acid	Methionine, Cysteine, SAM and Taurine Metabolism	3	0	7	4	5.14286	0.0233422	0.105818	M0100001418
1-palmitoleoyl-GPE (16:1)*	Lipid	Lysophospholipid	4	7	0	3	5.14286	0.0233422	0.105818	M0100001784
nicotinamide N-oxide	Cofactors and Vitamins	Nicotinate and Nicotinamide Metabolism	2	7	0	5	5.14286	0.0233422	0.105818	M0100002763
margaroylcarnitine (C17)*	Lipid	Fatty Acid Metabolism (Acyl Carnitine, Long Chain Saturated)	0	0	7	7	5.14286	0.0233422	0.105818	M0100004054
tauro-alpha-muricholate	Lipid	Primary Bile Acid Metabolism	0	7	0	7	5.14286	0.0233422	0.105818	M0100004064
gamma-CEHC glucuronide*	Cofactors and Vitamins	Tocopherol Metabolism	1	7	0	6	5.14286	0.0233422	0.105818	M0100004243
genistein sulfate*	Xenobiotics	Food Component/Plant	0	7	0	7	5.14286	0.0233422	0.105818	M0100020207
glycitein sulfate (2)	Xenobiotics	Food Component/Plant	0	7	0	7	5.14286	0.0233422	0.105818	M0100021092
2-methoxyhydroquinone sulfate (1)	Xenobiotics	Benzoate Metabolism	0	7	0	7	5.14286	0.0233422	0.105818	M0100021839
hexanoylglycine	Lipid	Fatty Acid Metabolism (Acyl Glycine)	1	1	9	3	4.9	0.0268567	0.110682	M0100001527
3-carboxy-4-methyl-5-pentyl-2-furanpropionate (3-CMPFP)**	Lipid	Fatty Acid, Dicarboxylate	0	9	1	4	4.9	0.0268567	0.110682	M0100020004
N-lactoyl isoleucine	Amino Acid	Lactoyl Amino Acid	0	9	1	4	4.9	0.0268567	0.110682	M0100022479
guanosine-3',5'-cyclic monophosphate (cGMP)	Nucleotide	Purine Metabolism, Guanine containing	4	0	6	4	4.16667	0.0412268	0.133496	M0000000104
3-phosphoglycerate	Carbohydrate	Glycolysis, Gluconeogenesis, and Pyruvate Metabolism	1	0	6	7	4.16667	0.0412268	0.133496	M0000000132
isocitrate	Energy	TCA Cycle	0	6	0	8	4.16667	0.0412268	0.133496	M0000001206
suberate (C8-DC)	Lipid	Fatty Acid, Dicarboxylate	1	0	6	7	4.16667	0.0412268	0.133496	M0100000016
phenylacetylglutamine	Peptide	Acetylated Peptides	1	0	6	7	4.16667	0.0412268	0.133496	M0100001417
indoxyl glucuronide	Amino Acid	Tryptophan Metabolism	0	6	0	8	4.16667	0.0412268	0.133496	M0100008931
N-palmitoyl-sphingadienine (d18:2/16:0)*	Lipid	Ceramides	7	0	6	1	4.16667	0.0412268	0.133496	M0100015609
2-butenoylglycine	Lipid	Fatty Acid Metabolism (Acyl Glycine)	8	0	6	0	4.16667	0.0412268	0.133496	M0100016110
palmitoyl-sphingosine-phosphoethanolamine (d18:1/16:0)	Lipid	Ceramide PEs	1	0	6	7	4.16667	0.0412268	0.133496	M0100021162
alpha-ketobutyrate	Amino Acid	Methionine, Cysteine, SAM and Taurine Metabolism	4	1	8	1	4	0.0455003	0.137512	M0000000796
ribulose/xylulose	Carbohydrate	Pentose Metabolism	2	8	1	3	4	0.0455003	0.137512	M0100006122
branched-chain, straight-chain, or cyclopropyl 12:1 fatty acid*	Partially Characterized Molecules	Partially Characterized Molecules	0	8	1	5	4	0.0455003	0.137512	M0100021709
alpha-muricholate	Lipid	Primary Bile Acid Metabolism	0	9	2	3	3.27273	0.0704404	0.180786	M0100001280
N-acetyl-beta-alanine	Nucleotide	Pyrimidine Metabolism, Uracil containing	0	9	2	3	3.27273	0.0704404	0.180786	M0100002102
N-acetylaspartate (NAA)	Amino Acid	Alanine and Aspartate Metabolism	1	0	5	8	3.2	0.0736383	0.180786	M0100000787
S-methylglutathione	Amino Acid	Glutathione Metabolism	1	0	5	8	3.2	0.0736383	0.180786	M0100001259
cysteine sulfinic acid	Amino Acid	Methionine, Cysteine, SAM and Taurine Metabolism	1	5	0	8	3.2	0.0736383	0.180786	M0100002113
benzyl alcohol glucuronide	Xenobiotics	Food Component/Plant	9	0	5	0	3.2	0.0736383	0.180786	M0100006253
daidzein sulfate (1)	Xenobiotics	Food Component/Plant	1	5	0	8	3.2	0.0736383	0.180786	M0100006362
palmitoyl-arachidonoyl-glycerol (16:0/20:4) [1]*	Lipid	Diacylglycerol	1	0	5	8	3.2	0.0736383	0.180786	M0100010924
hexanoyltaurine	Lipid	Endocannabinoid	5	0	5	4	3.2	0.0736383	0.180786	M0100021223
gamma-glutamyl-epsilon-lysine	Peptide	Gamma-glutamyl Amino Acid	2	7	1	4	3.125	0.0770999	0.180786	M0100001262
1-stearoyl-GPS (18:0)*	Lipid	Lysophospholipid	0	1	7	6	3.125	0.0770999	0.180786	M0100004327
1-cerotoyl-GPC (26:0)*	Lipid	Lysophospholipid	2	7	1	4	3.125	0.0770999	0.180786	M0100015772
undecenoylcarnitine (C11:1)	Lipid	Fatty Acid Metabolism (Acyl Carnitine, Monounsaturated)	3	1	7	3	3.125	0.0770999	0.180786	M0100021131
N-stearoyl-sphingosine (d18:1/18:0)*	Lipid	Ceramides	2	2	8	2	2.5	0.113846	0.253821	M0000001547
1-arachidonylglycerol (20:4)	Lipid	Monoacylglycerol	2	2	8	2	2.5	0.113846	0.253821	M0100001433
2-methylbutyrylcarnitine (C5)	Amino Acid	Leucine, Isoleucine and Valine Metabolism	0	8	2	4	2.5	0.113846	0.253821	M0100001509
glycodeoxycholate	Lipid	Secondary Bile Acid Metabolism	4	6	1	3	2.28571	0.13057	0.267229	M0100000436
cyclo(leu-pro)	Peptide	Dipeptide	1	6	1	6	2.28571	0.13057	0.267229	M0100001925
taurocholenate sulfate*	Lipid	Secondary Bile Acid Metabolism	0	1	6	7	2.28571	0.13057	0.267229	M0100001990
dihydroferulate	Xenobiotics	Food Component/Plant	5	6	1	2	2.28571	0.13057	0.267229	M0100003432
1-linoleoyl-GPS (18:2)*	Lipid	Lysophospholipid	6	6	1	1	2.28571	0.13057	0.267229	M0100004606
glycosyl-N-stearoyl-sphingosine (d18:1/18:0)	Lipid	Hexosylceramides (HCER)	1	0	4	9	2.25	0.133614	0.267229	M0100001882
2,3-dihydroxy-2-methylbutyrate	Amino Acid	Leucine, Isoleucine and Valine Metabolism	1	4	0	9	2.25	0.133614	0.267229	M0100010869
naringenin 7-glucuronide	Xenobiotics	Food Component/Plant	2	7	2	3	1.77778	0.182422	0.349429	M0100010898
ceramide (d18:1/20:0, d16:1/22:0, d20:1/18:0)*	Lipid	Ceramides	3	2	7	2	1.77778	0.182422	0.349429	M0100015755
glyco-alpha-muricholate**	Lipid	Primary Bile Acid Metabolism	3	7	2	2	1.77778	0.182422	0.349429	M0100020213
sucrose	Carbohydrate	Disaccharides and Oligosaccharides	3	5	1	5	1.5	0.220671	0.400151	M0000000935
ursodeoxycholate	Lipid	Secondary Bile Acid Metabolism	1	5	1	7	1.5	0.220671	0.400151	M0000001135
palmitoleoyl-linoleoyl-glycerol (16:1/18:2) [1]*	Lipid	Diacylglycerol	0	5	1	8	1.5	0.220671	0.400151	M0100010930
palmitoyl-docosahexaenoyl-glycerol (16:0/22:6) [1]*	Lipid	Diacylglycerol	2	5	1	6	1.5	0.220671	0.400151	M0100015618
resveratrol disulfate (1)*	Xenobiotics	Food Component/Plant	6	3	0	5	1.33333	0.248213	0.444171	M0100020247
gamma-glutamylcysteine	Peptide	Gamma-glutamyl Amino Acid	5	6	2	1	1.125	0.288844	0.503626	M0000001036
1,2,3-benzenetriol sulfate (2)	Xenobiotics	Chemical	2	6	2	4	1.125	0.288844	0.503626	M0100006374
tauro-beta-muricholate	Lipid	Primary Bile Acid Metabolism	0	3	7	4	0.9	0.342782	0.575535	M0100001250
gamma-CEHC	Cofactors and Vitamins	Tocopherol Metabolism	3	7	3	1	0.9	0.342782	0.575535	M0100002094
3-hydroxydecanoylcarnitine	Lipid	Fatty Acid Metabolism (Acyl Carnitine, Hydroxy)	0	3	7	4	0.9	0.342782	0.575535	M0100021141
2-hydroxyphenylacetate	Amino Acid	Phenylalanine Metabolism	1	1	4	8	0.8	0.371093	0.600818	M0000000235
cis-4-hydroxyproline	Amino Acid	Urea cycle; Arginine and Proline Metabolism	4	4	1	5	0.8	0.371093	0.600818	M0100000459
glycosyl ceramide (d18:1/20:0, d16:1/22:0)*	Lipid	Hexosylceramides (HCER)	3	1	4	6	0.8	0.371093	0.600818	M0100015882
5,6-dihydrouracil	Nucleotide	Pyrimidine Metabolism, Uracil containing	3	2	5	4	0.571429	0.449692	0.657614	M0000001125
N-acetylglutamate	Amino Acid	Glutamate Metabolism	0	5	2	7	0.571429	0.449692	0.657614	M0100000282
5-aminovalerate	Amino Acid	Lysine Metabolism	4	5	2	3	0.571429	0.449692	0.657614	M0100000454
1-docosahexaenoylglycerol (22:6)	Lipid	Monoacylglycerol	3	5	2	4	0.571429	0.449692	0.657614	M0100001481
bilirubin (E,Z or Z,E)*	Cofactors and Vitamins	Hemoglobin and Porphyrin Metabolism	3	2	5	4	0.571429	0.449692	0.657614	M0100001951
(12 or 13)-methylmyristate (a15:0 or i15:0)	Lipid	Fatty Acid, Branched	0	2	5	7	0.571429	0.449692	0.657614	M0100002344
linoleoyl-docosahexaenoyl-glycerol (18:2/22:6) [1]*	Lipid	Diacylglycerol	1	5	2	6	0.571429	0.449692	0.657614	M0100010928
glyco-beta-muricholate**	Lipid	Primary Bile Acid Metabolism	0	2	5	7	0.571429	0.449692	0.657614	M0100020214
N-acetyl-isoputreanine	Amino Acid	Polyamine Metabolism	0	5	2	7	0.571429	0.449692	0.657614	M0100020487
taurohyocholate*	Lipid	Secondary Bile Acid Metabolism	6	2	0	6	0.5	0.4795	0.686442	M0100004084
pregnanolone/allopregnanolone sulfate	Lipid	Progestin Steroids	6	2	0	6	0.5	0.4795	0.686442	M0100006173
1,2-dilinoleoyl-GPE (18:2/18:2)*	Lipid	Phosphatidylethanolamine (PE)	2	6	3	3	0.444444	0.504985	0.715396	M0100009217
4-hydroxyphenylacetate	Amino Acid	Phenylalanine Metabolism	1	3	1	9	0.25	0.617075	0.791719	M0000000144
3-methylcrotonylglycine	Amino Acid	Leucine, Isoleucine and Valine Metabolism	4	3	1	6	0.25	0.617075	0.791719	M0100001149
3-methylcytidine	Nucleotide	Pyrimidine Metabolism, Cytidine containing	4	3	1	6	0.25	0.617075	0.791719	M0100001466
taurodeoxycholic acid 3-sulfate	Lipid	Secondary Bile Acid Metabolism	1	1	3	9	0.25	0.617075	0.791719	M0100006644
2-methylcitrate/homocitrate	Energy	TCA Cycle	1	3	1	9	0.25	0.617075	0.791719	M0100008929
trans-3,4-methyleneheptanoylglycine	Lipid	Fatty Acid Metabolism (Acyl Glycine)	4	3	1	6	0.25	0.617075	0.791719	M0100010861
stearoyl-arachidonoyl-glycerol (18:0/20:4) [2]*	Lipid	Diacylglycerol	2	1	3	8	0.25	0.617075	0.791719	M0100010950
docosatrienoate (22:3n6)*	Lipid	Long Chain Polyunsaturated Fatty Acid (n3 and n6)	4	1	3	6	0.25	0.617075	0.791719	M0100015762
(2 or 3)-decenoate (10:1n7 or n8)	Lipid	Medium Chain Fatty Acid	3	1	3	7	0.25	0.617075	0.791719	M0100021502
chenodeoxycholic acid sulfate (1)	Lipid	Primary Bile Acid Metabolism	2	3	1	8	0.25	0.617075	0.791719	M0100021650
deoxycholate	Lipid	Secondary Bile Acid Metabolism	1	2	4	7	0.166667	0.683091	0.822128	M0000000302
pyridoxamine	Cofactors and Vitamins	Vitamin B6 Metabolism	0	2	4	8	0.166667	0.683091	0.822128	M0000000568
3-hydroxyhippurate	Xenobiotics	Benzoate Metabolism	1	4	2	7	0.166667	0.683091	0.822128	M0100002122
methyl-4-hydroxybenzoate sulfate	Xenobiotics	Benzoate Metabolism	1	4	2	7	0.166667	0.683091	0.822128	M0100006116
3-methoxycatechol sulfate (2)	Xenobiotics	Benzoate Metabolism	5	2	4	3	0.166667	0.683091	0.822128	M0100006376
dihomo-linolenoylcarnitine (C20:3n3 or 6)*	Lipid	Fatty Acid Metabolism (Acyl Carnitine, Polyunsaturated)	0	2	4	8	0.166667	0.683091	0.822128	M0100015840
tetradecadienedioate (C14:2-DC)*	Lipid	Fatty Acid, Dicarboxylate	1	4	2	7	0.166667	0.683091	0.822128	M0100021100
2-oleoylglycerol (18:1)	Lipid	Monoacylglycerol	1	3	5	5	0.125	0.723674	0.841193	M0100000943
1-(1-enyl-palmitoyl)-2-linoleoyl-GPE (P-16:0/18:2)*	Lipid	Plasmalogen	2	5	3	4	0.125	0.723674	0.841193	M0100009069
docosahexaenoylcholine	Lipid	Fatty Acid Metabolism (Acyl Choline)	5	3	5	1	0.125	0.723674	0.841193	M0100009333
palmitoyl-linolenoyl-glycerol (16:0/18:3) [2]*	Lipid	Diacylglycerol	4	5	3	2	0.125	0.723674	0.841193	M0100010939
arachidoylcarnitine (C20)*	Lipid	Fatty Acid Metabolism (Acyl Carnitine, Long Chain Saturated)	1	4	6	3	0.1	0.75183	0.866516	M0100015833
S-1-pyrroline-5-carboxylate	Amino Acid	Glutamate Metabolism	2	3	4	5	0	1	1	M0000000035
tigloylglycine	Amino Acid	Leucine, Isoleucine and Valine Metabolism	6	2	3	3	0	1	1	M0000001161
taurodeoxycholate	Lipid	Secondary Bile Acid Metabolism	1	5	4	4	0	1	1	M0000001668
androsterone sulfate	Lipid	Androgenic Steroids	6	1	0	7	0	1	1	M0100001073
5-hydroxyhexanoate	Lipid	Fatty Acid, Monohydroxy	9	2	2	1	0	1	1	M0100001148
docosatrienoate (22:3n3)	Lipid	Long Chain Polyunsaturated Fatty Acid (n3 and n6)	0	3	4	7	0	1	1	M0100001195
mead acid (20:3n9)	Lipid	Long Chain Polyunsaturated Fatty Acid (n3 and n6)	1	2	3	8	0	1	1	M0100001472
taurolithocholate 3-sulfate	Lipid	Secondary Bile Acid Metabolism	4	1	1	8	0	1	1	M0100001658
indole-3-carboxylate	Amino Acid	Tryptophan Metabolism	1	3	3	7	0	1	1	M0100002185
histidine betaine (hercynine)*	Xenobiotics	Food Component/Plant	1	2	2	9	0	1	1	M0100004059
1-(1-enyl-oleoyl)-GPE (P-18:1)*	Lipid	Lysoplasmalogen	2	3	4	5	0	1	1	M0100005372
methyl glucopyranoside (alpha + beta)	Xenobiotics	Food Component/Plant	2	1	1	10	0	1	1	M0100005864
1-stearoyl-2-oleoyl-GPI (18:0/18:1)*	Lipid	Phosphatidylinositol (PI)	2	3	2	7	0	1	1	M0100009181
N-palmitoyl-phytosphingosine (t18:0/16:0)	Lipid	Dihydroceramides	0	2	3	9	0	1	1	M0100019761
glycine conjugate of C10H14O2 (1)*	Partially Characterized Molecules	Partially Characterized Molecules	6	3	4	1	0	1	1	M0100020254
12-ketolithocholate	Lipid	Secondary Bile Acid Metabolism	1	2	2	9	0	1	1	M0100020859
decadienedioic acid (C10:2-DC)**	Lipid	Fatty Acid, Dicarboxylate	2	2	3	7	0	1	1	M0100021711
perfluorohexanesulfonate (PFHxS)	Xenobiotics	Chemical	8	1	0	5	0	1	1	M0100022172

## Sheet: ORA_SubPath_PAMetab_time
PATHWAY	exp.freq	obs.freq	fisher.p	fdr.p
Fatty Acid Metabolism (Acyl Glycine)	4	3	0.105641	1
Nicotinate and Nicotinamide Metabolism	2	2	0.107843	1
Purine Metabolism, Adenine containing	2	2	0.107843	1
Fatty Acid Metabolism (Acyl Carnitine, Polyunsaturated)	3	2	0.254317	1
Methionine, Cysteine, SAM and Taurine Metabolism	3	2	0.254317	1
Tryptophan Metabolism	3	2	0.254317	1
Acetylated Peptides	1	1	0.330882	1
Ceramide PEs	1	1	0.330882	1
Creatine Metabolism	1	1	0.330882	1
Drug - Antibiotic	1	1	0.330882	1
Fatty Acid Metabolism (Acyl Carnitine, Short Chain)	1	1	0.330882	1
Fatty Acid, Amide	1	1	0.330882	1
Glycolysis, Gluconeogenesis, and Pyruvate Metabolism	1	1	0.330882	1
Lactoyl Amino Acid	1	1	0.330882	1
Pentose Metabolism	1	1	0.330882	1
Purine Metabolism, Guanine containing	1	1	0.330882	1
Short Chain Fatty Acid	1	1	0.330882	1
Sterol	1	1	0.330882	1
Chemical	4	2	0.402993	1
Fatty Acid, Dicarboxylate	4	2	0.402993	1
Benzoate Metabolism	5	2	0.536651	1
Fatty Acid Metabolism (Acyl Carnitine, Long Chain Saturated)	2	1	0.553922	1
Fatty Acid Metabolism (Acyl Carnitine, Monounsaturated)	2	1	0.553922	1
Fatty Acid, Monohydroxy	2	1	0.553922	1
Glutathione Metabolism	2	1	0.553922	1
Partially Characterized Molecules	2	1	0.553922	1
TCA Cycle	2	1	0.553922	1
Tocopherol Metabolism	2	1	0.553922	1
Ceramides	3	1	0.703724	1
Phenylalanine Metabolism	3	1	0.703724	1
Lysophospholipid	4	1	0.803968	1
Food Component/Plant	9	2	0.862319	1
Leucine, Isoleucine and Valine Metabolism	5	1	0.870797	1
Primary Bile Acid Metabolism	6	1	0.91518	1
Alanine and Aspartate Metabolism	1	0	1	1
Androgenic Steroids	1	0	1	1
Diacylglycerol	6	0	1	1
Dihydroceramides	1	0	1	1
Dipeptide	1	0	1	1
Disaccharides and Oligosaccharides	1	0	1	1
Endocannabinoid	1	0	1	1
Fatty Acid Metabolism (Acyl Carnitine, Hydroxy)	1	0	1	1
Fatty Acid Metabolism (Acyl Choline)	1	0	1	1
Fatty Acid, Branched	1	0	1	1
Gamma-glutamyl Amino Acid	2	0	1	1
Glutamate Metabolism	2	0	1	1
Hemoglobin and Porphyrin Metabolism	1	0	1	1
Hexosylceramides (HCER)	2	0	1	1
Long Chain Polyunsaturated Fatty Acid (n3 and n6)	3	0	1	1
Lysine Metabolism	1	0	1	1
Lysoplasmalogen	1	0	1	1
Medium Chain Fatty Acid	1	0	1	1
Monoacylglycerol	3	0	1	1
Phosphatidylethanolamine (PE)	1	0	1	1
Phosphatidylinositol (PI)	1	0	1	1
Plasmalogen	1	0	1	1
Polyamine Metabolism	1	0	1	1
Progestin Steroids	1	0	1	1
Pyrimidine Metabolism, Cytidine containing	1	0	1	1
Pyrimidine Metabolism, Uracil containing	2	0	1	1
Secondary Bile Acid Metabolism	9	0	1	1
Urea cycle; Arginine and Proline Metabolism	1	0	1	1
Vitamin B6 Metabolism	1	0	1	1

## Sheet: ORA_SuperPath_PAMetab_time
PATHWAY	exp.freq	obs.freq	fisher.p	fdr.p
Carbohydrate	3	2	0.254317	0.712185
Cofactors and Vitamins	6	3	0.312187	0.712185
Nucleotide	6	3	0.312187	0.712185
Amino Acid	24	9	0.388606	0.712185
Xenobiotics	19	7	0.44698	0.712185
Energy	2	1	0.553922	0.712185
Partially Characterized Molecules	2	1	0.553922	0.712185
Peptide	4	1	0.803968	0.904464
Lipid	70	18	0.980715	0.980715
