# Supplementary material for: Identification of Plasma Metabolites Responding to Oxycodone Exposure in Rats
Source: Metabolites. 2025 Feb 4;15(2):95. doi: 10.3390/metabo15020095 (PMC11857688; doi:10.3390/metabo15020095)
Supplement: Supplementary file 1 [file metabolites-15-00095-s001.zip › TableS2.xlsx]

## Sheet: ContMetab_DE_time
metab.id	CHEMICAL_NAME	SUPER_PATHWAY	SUB_PATHWAY	est	lci	uci	pval	adj.pval
M0000000252	succinate	Energy	TCA Cycle	-2.56536	-2.78732	-2.34339	2.27429e-12	1.81488e-09
M0000001504	oleamide	Lipid	Fatty Acid, Amide	4.73567	4.25407	5.21727	1.77241e-11	4.77262e-09
M0000001023	sarcosine	Amino Acid	Glycine, Serine and Threonine Metabolism	-2.15733	-2.37693	-1.93772	1.79422e-11	4.77262e-09
M0100000010	3-phenylpropionate (hydrocinnamate)	Xenobiotics	Benzoate Metabolism	2.49623	2.23588	2.75657	2.43856e-11	4.86493e-09
M0100001054	butyrylcarnitine (C4)	Lipid	Fatty Acid Metabolism (also BCAA Metabolism)	-1.70619	-1.9374	-1.47497	6.49853e-10	1.03716e-07
M0100001055	isobutyrylcarnitine (C4)	Amino Acid	Leucine, Isoleucine and Valine Metabolism	-1.3295	-1.53318	-1.12581	2.95119e-09	3.92508e-07
M0100001876	sphinganine-1-phosphate	Lipid	Sphingolipid Synthesis	-1.28009	-1.48788	-1.07231	5.97792e-09	6.81483e-07
M0100000802	acetylcarnitine (C2)	Lipid	Fatty Acid Metabolism (Acyl Carnitine, Short Chain)	-0.885812	-1.0313	-0.740328	6.89616e-09	6.87892e-07
M0100000036	3-methyl-2-oxovalerate	Amino Acid	Leucine, Isoleucine and Valine Metabolism	1.33642	1.11227	1.56058	8.9001e-09	7.89142e-07
M0000001215	N-acetylglucosaminylasparagine	Carbohydrate	Aminosugar Metabolism	-1.23611	-1.44562	-1.02659	1.01055e-08	8.06416e-07
M0100000781	hexanoylcarnitine (C6)	Lipid	Fatty Acid Metabolism (Acyl Carnitine, Medium Chain)	-1.81609	-2.14561	-1.48658	2.2948e-08	1.66478e-06
M0100008954	palmitoyl dihydrosphingomyelin (d18:0/16:0)*	Lipid	Dihydrosphingomyelins	-0.52555	-0.623719	-0.427381	3.24804e-08	2.15995e-06
M0100000900	iminodiacetate (IDA)	Xenobiotics	Chemical	-2.63351	-3.13387	-2.13315	3.97728e-08	2.44144e-06
M0100000936	3-methyl-2-oxobutyrate	Amino Acid	Leucine, Isoleucine and Valine Metabolism	1.16675	0.939495	1.394	5.34053e-08	2.89575e-06
M0000000460	phenylalanine	Amino Acid	Phenylalanine Metabolism	-0.405918	-0.485108	-0.326728	5.44314e-08	2.89575e-06
M0000001259	cinnamate	Xenobiotics	Food Component/Plant	2.00747	1.61165	2.4033	6.17257e-08	3.07857e-06
M0000000825	uracil	Nucleotide	Pyrimidine Metabolism, Uracil containing	-1.17811	-1.41719	-0.939038	8.66336e-08	4.06668e-06
M0100021261	leucylhydroxyproline*	Peptide	Dipeptide Derivative	1.38873	1.10192	1.67554	1.0646e-07	4.4713e-06
M0100004318	indolin-2-one	Xenobiotics	Food Component/Plant	1.07621	0.854664	1.29775	1.02482e-07	4.4713e-06
M0100000551	4-methyl-2-oxopentanoate	Amino Acid	Leucine, Isoleucine and Valine Metabolism	1.2761	1.00931	1.54288	1.22789e-07	4.66597e-06
M0000000561	glutamate	Amino Acid	Glutamate Metabolism	-0.72386	-0.874848	-0.572872	1.19566e-07	4.66597e-06
M0100002206	alpha-CEHC	Cofactors and Vitamins	Tocopherol Metabolism	1.19569	0.941919	1.44947	1.46418e-07	5.31097e-06
M0100021728	cis-3,4-methyleneheptanoylcarnitine	Lipid	Fatty Acid Metabolism (Acyl Carnitine, Medium Chain)	-1.15499	-1.40562	-0.904353	1.89474e-07	6.30002e-06
M0000000313	sphinganine	Lipid	Sphingolipid Synthesis	-1.91339	-2.32777	-1.499	1.85157e-07	6.30002e-06
M0100000042	3-methylhistidine	Amino Acid	Histidine Metabolism	-0.880599	-1.07443	-0.686765	2.23438e-07	7.13214e-06
M0000000482	lactate	Carbohydrate	Glycolysis, Gluconeogenesis, and Pyruvate Metabolism	-0.397904	-0.48844	-0.307368	3.27215e-07	1.0043e-05
M0100004561	N-formylanthranilic acid	Amino Acid	Tryptophan Metabolism	0.624609	0.481049	0.768169	3.67322e-07	1.08564e-05
M0100001167	pro-hydroxy-pro	Amino Acid	Urea cycle; Arginine and Proline Metabolism	0.775011	0.592347	0.957674	4.89322e-07	1.39457e-05
M0100002107	palmitoyl sphingomyelin (d18:1/16:0)	Lipid	Sphingomyelins	-0.458127	-0.56849	-0.347764	6.27011e-07	1.72536e-05
M0100002781	11-dehydrocorticosterone	Lipid	Corticosteroids	1.43503	1.08268	1.78737	7.77204e-07	1.93963e-05
M0000001001	trans-4-hydroxyproline	Amino Acid	Urea cycle; Arginine and Proline Metabolism	0.553753	0.417781	0.689726	7.77798e-07	1.93963e-05
M0000000806	dimethylglycine	Amino Acid	Glycine, Serine and Threonine Metabolism	-0.598822	-0.745093	-0.452551	7.33261e-07	1.93963e-05
M0100001868	4-allylphenol sulfate	Xenobiotics	Food Component/Plant	1.6855	1.26956	2.10145	8.22815e-07	1.98972e-05
M0100006378	N-acetylkynurenine (2)	Amino Acid	Tryptophan Metabolism	2.47136	1.8577	3.08503	8.8201e-07	2.01098e-05
M0000001869	2-hydroxyhippurate (salicylurate)	Xenobiotics	Benzoate Metabolism	-1.64995	-2.05879	-1.24111	8.61489e-07	2.01098e-05
M0100001383	1-myristoyl-GPC (14:0)	Lipid	Lysophospholipid	0.654732	0.490662	0.818801	9.77134e-07	2.16598e-05
M0100008928	2-hydroxybutyrate/2-hydroxyisobutyrate	Amino Acid	Glutathione Metabolism	-0.819687	-1.02642	-0.612952	1.05023e-06	2.26508e-05
M0100000258	glycerol 3-phosphate	Lipid	Glycerolipid Metabolism	-1.20916	-1.51494	-0.903385	1.08183e-06	2.27184e-05
M0000002054	ethylmalonate	Amino Acid	Leucine, Isoleucine and Valine Metabolism	0.577884	0.430538	0.725229	1.18588e-06	2.41516e-05
M0000001134	urate	Nucleotide	Purine Metabolism, (Hypo)Xanthine/Inosine containing	-1.58061	-1.98437	-1.17685	1.21061e-06	2.41516e-05
M0100001162	propionylcarnitine (C3)	Lipid	Fatty Acid Metabolism (also BCAA Metabolism)	-1.17315	-1.47465	-0.871653	1.29498e-06	2.52047e-05
M0000001518	N-palmitoyl-sphingosine (d18:1/16:0)	Lipid	Ceramides	-0.773376	-0.973091	-0.573661	1.36602e-06	2.59544e-05
M0000002051	methylsuccinate	Amino Acid	Leucine, Isoleucine and Valine Metabolism	-1.61753	-2.03745	-1.1976	1.44864e-06	2.68841e-05
M0000000339	glutarate (C5-DC)	Lipid	Fatty Acid, Dicarboxylate	-1.45032	-1.83597	-1.06467	1.88765e-06	3.42351e-05
M0100002173	1-pentadecanoyl-GPC (15:0)*	Lipid	Lysophospholipid	0.646416	0.471023	0.82181	2.35541e-06	4.17693e-05
M0000000445	orotate	Nucleotide	Pyrimidine Metabolism, Orotate containing	0.606426	0.440288	0.772564	2.61705e-06	4.54001e-05
M0000000565	tryptophan	Amino Acid	Tryptophan Metabolism	0.340589	0.246319	0.434859	2.92574e-06	4.96754e-05
M0000001254	glycerol	Lipid	Glycerolipid Metabolism	-1.05703	-1.3522	-0.761862	3.22032e-06	5.35379e-05
M0000001022	picolinate	Amino Acid	Tryptophan Metabolism	0.558303	0.402025	0.714581	3.30542e-06	5.38312e-05
M0000001239	2-hydroxystearate	Lipid	Fatty Acid, Monohydroxy	0.408042	0.29305	0.523033	3.55581e-06	5.5638e-05
M0100009272	glycosyl-N-palmitoyl-sphingosine (d18:1/16:0)	Lipid	Hexosylceramides (HCER)	-0.840081	-1.07658	-0.603585	3.5154e-06	5.5638e-05
M0100020480	gamma-CEHC sulfate	Cofactors and Vitamins	Tocopherol Metabolism	0.850631	0.610301	1.09096	3.6548e-06	5.60871e-05
M0100001563	2-myristoyl-GPC (14:0)*	Lipid	Lysophospholipid	0.650269	0.462662	0.837876	4.57693e-06	6.89131e-05
M0100003926	(R)-3-hydroxybutyrylcarnitine	Lipid	Fatty Acid Metabolism (Acyl Carnitine, Hydroxy)	-1.22222	-1.57609	-0.86834	4.75493e-06	7.02674e-05
M0100001611	3beta,7alpha-dihydroxy-5-cholestenoate	Lipid	Sterol	-1.04006	-1.34289	-0.737238	5.04801e-06	7.3242e-05
M0000000925	heptanoate (7:0)	Lipid	Medium Chain Fatty Acid	0.412354	0.291969	0.532738	5.19501e-06	7.40289e-05
M0100015586	1-palmityl-2-palmitoyl-GPC (O-16:0/16:0)*	Lipid	Plasmalogen	-0.53388	-0.692003	-0.375757	6.05453e-06	8.47634e-05
M0100001033	beta-sitosterol	Lipid	Sterol	-0.61139	-0.792884	-0.429897	6.20299e-06	8.53446e-05
M0100000626	sphingosine 1-phosphate	Lipid	Sphingosines	-0.54346	-0.70542	-0.3815	6.46532e-06	8.74461e-05
M0100002537	4-hydroxy-2-oxoglutaric acid	Lipid	Fatty Acid, Dicarboxylate	-0.886593	-1.15216	-0.621023	6.82401e-06	8.80354e-05
M0100001393	isovalerylcarnitine (C5)	Amino Acid	Leucine, Isoleucine and Valine Metabolism	-1.02544	-1.33267	-0.718213	6.83984e-06	8.80354e-05
M0100009271	(S)-3-hydroxybutyrylcarnitine	Lipid	Fatty Acid Metabolism (Acyl Carnitine, Hydroxy)	-1.2499	-1.62351	-0.876279	6.67565e-06	8.80354e-05
M0100000265	kynurenine	Amino Acid	Tryptophan Metabolism	1.17464	0.816803	1.53247	8.15055e-06	0.00010324
M0100003152	N-methyl-GABA	Amino Acid	Glutamate Metabolism	-0.697416	-0.914433	-0.4804	1.01778e-05	0.000126905
M0000000310	cystathionine	Amino Acid	Methionine, Cysteine, SAM and Taurine Metabolism	0.920545	0.633222	1.20787	1.05064e-05	0.000128987
M0100002204	N-acetyl-3-methylhistidine*	Amino Acid	Histidine Metabolism	-0.800975	-1.05266	-0.549295	1.12624e-05	0.000134909
M0000000297	sphingosine	Lipid	Sphingosines	-1.48957	-1.95787	-1.02126	1.1327e-05	0.000134909
M0100021478	1-methyl-5-imidazolelactate	Amino Acid	Histidine Metabolism	-0.61414	-0.80756	-0.420721	1.15354e-05	0.000135371
M0100009008	1-(1-enyl-palmitoyl)-2-docosahexaenoyl-GPC (P-16:0/22:6)*	Lipid	Plasmalogen	-0.36653	-0.48249	-0.25057	1.2089e-05	0.000135874
M0000000523	thiamin monophosphate	Cofactors and Vitamins	Thiamine Metabolism	-0.56569	-0.74449	-0.38689	1.19721e-05	0.000135874
M0000000923	dihydroorotate	Nucleotide	Pyrimidine Metabolism, Orotate containing	-1.24445	-1.63725	-0.851643	1.18046e-05	0.000135874
M0100001594	beta-hydroxyisovaleroylcarnitine	Amino Acid	Leucine, Isoleucine and Valine Metabolism	-0.616213	-0.811887	-0.420538	1.25603e-05	0.00013921
M0100000406	ribitol	Carbohydrate	Pentose Metabolism	-0.435329	-0.573964	-0.296694	1.29399e-05	0.000141453
M0100001269	campesterol	Lipid	Sterol	-0.557797	-0.736823	-0.378771	1.40215e-05	0.000151205
M0100002909	pimelate/3-methyladipate	Lipid	Fatty Acid, Dicarboxylate	-0.805072	-1.06442	-0.545726	1.45647e-05	0.000154968
M0100006129	vanillactate	Amino Acid	Tyrosine Metabolism	-0.785998	-1.04234	-0.529656	1.65263e-05	0.000173526
M0100020837	2,6-dihydroxybenzoic acid	Xenobiotics	Drug - Topical Agents	0.792325	0.53133	1.05332	1.8295e-05	0.000183608
M0100020515	2-naphthol sulfate	Xenobiotics	Chemical	0.643862	0.432412	0.855313	1.77404e-05	0.000183608
M0100008994	1-stearoyl-2-linoleoyl-GPI (18:0/18:2)	Lipid	Phosphatidylinositol (PI)	-0.399386	-0.530956	-0.267816	1.83096e-05	0.000183608
M0100001275	phenylacetylglycine	Peptide	Acetylated Peptides	-0.855881	-1.13798	-0.573781	1.84068e-05	0.000183608
M0100001247	octanoylcarnitine (C8)	Lipid	Fatty Acid Metabolism (Acyl Carnitine, Medium Chain)	-1.43681	-1.91132	-0.962294	1.87814e-05	0.000185031
M0100009141	1-stearoyl-2-docosapentaenoyl-GPC (18:0/22:5n3)*	Lipid	Phosphatidylcholine (PC)	0.374463	0.249317	0.499609	2.11862e-05	0.000202854
M0000000437	pelargonate (9:0)	Lipid	Medium Chain Fatty Acid	0.251469	0.16751	0.335427	2.0976e-05	0.000202854
M0000000234	aspartate	Amino Acid	Alanine and Aspartate Metabolism	-0.572482	-0.763955	-0.381009	2.13531e-05	0.000202854
M0000000275	creatinine	Amino Acid	Creatine Metabolism	-0.288906	-0.386237	-0.191575	2.29742e-05	0.000215687
M0100001276	N-acetylisoleucine	Amino Acid	Leucine, Isoleucine and Valine Metabolism	1.18278	0.781608	1.58395	2.45891e-05	0.000224276
M0100001151	butyrylglycine	Lipid	Fatty Acid Metabolism (also BCAA Metabolism)	-0.935516	-1.2523	-0.61873	2.41883e-05	0.000224276
M0000000267	choline phosphate	Lipid	Phospholipid Metabolism	-1.07384	-1.43827	-0.70941	2.47322e-05	0.000224276
M0000001094	thyroxine	Amino Acid	Tyrosine Metabolism	0.524303	0.345746	0.70286	2.56154e-05	0.000229675
M0000000501	salicylate	Xenobiotics	Drug - Topical Agents	0.543507	0.356811	0.730202	2.79182e-05	0.000246168
M0100006379	C-glycosyltryptophan	Amino Acid	Tryptophan Metabolism	-0.619878	-0.832924	-0.406832	2.80718e-05	0.000246168
M0100001662	deoxycarnitine	Lipid	Carnitine Metabolism	-0.535148	-0.719417	-0.35088	2.85992e-05	0.000248067
M0100006124	N2,N6-diacetyllysine	Amino Acid	Lysine Metabolism	-0.78138	-1.05246	-0.510298	3.08213e-05	0.000262599
M0100001423	4-hydroxyhippurate	Xenobiotics	Benzoate Metabolism	-1.43811	-1.93721	-0.939008	3.09328e-05	0.000262599
M0100009337	caffeic acid sulfate	Xenobiotics	Food Component/Plant	1.24521	0.811396	1.67903	3.21353e-05	0.000269937
M0100004418	4-hydroxyphenylacetylglycine	Peptide	Acetylated Peptides	-0.915609	-1.23844	-0.592778	3.61808e-05	0.000300753
M0100002868	1-behenoyl-GPC (22:0)	Lipid	Lysophospholipid	0.373755	0.241801	0.505709	3.66531e-05	0.000301538
M0100020484	delta-CEHC sulfate	Cofactors and Vitamins	Tocopherol Metabolism	0.649006	0.416302	0.881711	4.26741e-05	0.000347489
M0100009134	1-palmityl-2-linoleoyl-GPC (O-16:0/18:2)*	Lipid	Plasmalogen	-0.248178	-0.337272	-0.159084	4.3184e-05	0.000348089
M0100001765	3-methyladipate	Lipid	Fatty Acid, Dicarboxylate	-0.843163	-1.14671	-0.539615	4.43993e-05	0.000354306
M0100000257	glucuronate	Carbohydrate	Aminosugar Metabolism	0.412807	0.263742	0.561872	4.57298e-05	0.000361311
M0100004442	1-arachidonoyl-GPA (20:4)	Lipid	Lysophospholipid	0.493435	0.314944	0.671926	4.65142e-05	0.000363905
M0100009082	1-linoleoyl-GPA (18:2)*	Lipid	Lysophospholipid	0.682413	0.43425	0.930576	4.89805e-05	0.00037948
M0100009043	7-hydroxyindole sulfate	Amino Acid	Tryptophan Metabolism	0.976119	0.620165	1.33207	5.03155e-05	0.000386075
M0100016069	5-dodecenoylcarnitine (C12:1)	Lipid	Fatty Acid Metabolism (Acyl Carnitine, Monounsaturated)	-1.29637	-1.77122	-0.82152	5.25385e-05	0.000399293
M0000000338	gluconate	Xenobiotics	Food Component/Plant	0.785931	0.49488	1.07698	5.8405e-05	0.00043969
M0000000331	gamma-glutamylglutamate	Peptide	Gamma-glutamyl Amino Acid	-0.567837	-0.780469	-0.355205	6.49782e-05	0.000484604
M0000000327	flavin adenine dinucleotide (FAD)	Cofactors and Vitamins	Riboflavin Metabolism	-0.609777	-0.838493	-0.38106	6.60215e-05	0.000487825
M0100000096	4-guanidinobutanoate	Amino Acid	Guanidino and Acetamido Metabolism	-0.866691	-1.19305	-0.540335	6.85404e-05	0.000501791
M0100001316	nicotinate ribonucleoside	Cofactors and Vitamins	Nicotinate and Nicotinamide Metabolism	1.24031	0.769327	1.71129	7.42529e-05	0.000538671
M0100000008	benzoate	Xenobiotics	Benzoate Metabolism	0.801447	0.496641	1.10625	7.53595e-05	0.000541773
M0100005972	alpha-CEHC sulfate	Cofactors and Vitamins	Tocopherol Metabolism	0.712771	0.44132	0.984221	7.63414e-05	0.000543932
M0000000241	phenylpyruvate	Amino Acid	Phenylalanine Metabolism	-0.734868	-1.01522	-0.45452	7.7599e-05	0.000548
M0000000249	carnosine	Amino Acid	Histidine Metabolism	1.28437	0.79373	1.775	7.85926e-05	0.000548129
M0000000878	fructose	Carbohydrate	Fructose, Mannose and Galactose Metabolism	0.509538	0.314787	0.704288	7.8991e-05	0.000548129
M0100001445	1-palmitoyl-GPA (16:0)	Lipid	Lysophospholipid	0.449088	0.276746	0.62143	8.20773e-05	0.000564635
M0000001258	anthranilate	Amino Acid	Tryptophan Metabolism	0.443608	0.27289	0.614326	8.4286e-05	0.000574873
M0100000269	glycerophosphorylcholine (GPC)	Lipid	Phospholipid Metabolism	0.492533	0.302778	0.682288	8.51661e-05	0.000575954
M0100009413	4-acetamidobenzoate	Xenobiotics	Chemical	0.568075	0.34893	0.787219	8.62233e-05	0.000578204
M0100006730	indoleacetylglycine	Amino Acid	Tryptophan Metabolism	-1.25207	-1.74127	-0.762872	9.71937e-05	0.000646338
M0000000272	corticosterone	Lipid	Corticosteroids	1.01527	0.615152	1.4154	0.000105368	0.000680585
M0000000092	2-oxoadipate	Amino Acid	Lysine Metabolism	0.932846	0.565425	1.30027	0.000104789	0.000680585
M0100010895	2'-O-methylcytidine	Nucleotide	Pyrimidine Metabolism, Cytidine containing	-0.502849	-0.700704	-0.304994	0.000103795	0.000680585
M0000001026	phosphoethanolamine	Lipid	Phospholipid Metabolism	-0.562852	-0.78476	-0.340943	0.000105755	0.000680585
M0000001261	12-HHTrE	Lipid	Eicosanoid	1.48878	0.900266	2.07729	0.000108383	0.00069192
M0100000463	indolelactate	Amino Acid	Tryptophan Metabolism	0.698792	0.421866	0.975718	0.000110946	0.000697125
M0100001823	N-methylalanine	Amino Acid	Alanine and Aspartate Metabolism	-0.456345	-0.637163	-0.275527	0.000110787	0.000697125
M0000000301	dehydroascorbate	Cofactors and Vitamins	Ascorbate and Aldarate Metabolism	-0.811651	-1.13392	-0.489382	0.000112941	0.000704119
M0000001082	N-acetylleucine	Amino Acid	Leucine, Isoleucine and Valine Metabolism	0.931762	0.560966	1.30256	0.000115332	0.00071345
M0100001254	N-acetyltryptophan	Amino Acid	Tryptophan Metabolism	0.723514	0.434893	1.01213	0.00011795	0.000724035
M0000000361	inosine	Nucleotide	Purine Metabolism, (Hypo)Xanthine/Inosine containing	-1.60261	-2.25769	-0.947522	0.000147606	0.00089916
M0100021918	2,4-di-tert-butylphenol	Xenobiotics	Chemical	0.593617	0.350742	0.836492	0.000148873	0.000900002
M0100006430	arabitol/xylitol	Carbohydrate	Pentose Metabolism	0.546407	0.321091	0.771722	0.000159869	0.000959215
M0100006260	6-hydroxyindole sulfate	Xenobiotics	Chemical	0.751288	0.439317	1.06326	0.000170318	0.00101428
M0100020845	tauroursodeoxycholic acid sulfate (2)	Lipid	Secondary Bile Acid Metabolism	-1.45871	-2.0668	-0.850627	0.00017641	0.00104278
M0100006726	linoleoyl ethanolamide	Lipid	Endocannabinoid	-0.491649	-0.698107	-0.285191	0.000188444	0.00110572
M0100002259	cis-4-decenoylcarnitine (C10:1)	Lipid	Fatty Acid Metabolism (Acyl Carnitine, Monounsaturated)	-0.838483	-1.19131	-0.485659	0.000191934	0.00111798
M0000000882	thymine	Nucleotide	Pyrimidine Metabolism, Thymine containing	-0.656903	-0.934099	-0.379706	0.000196844	0.00113581
M0100000101	pimelate (C7-DC)	Lipid	Fatty Acid, Dicarboxylate	-0.929095	-1.32137	-0.536819	0.000197841	0.00113581
M0100001730	3,4-dihydroxybutyrate	Lipid	Fatty Acid, Dihydroxy	-0.226515	-0.322909	-0.130121	0.000212268	0.00120993
M0000000533	urea	Amino Acid	Urea cycle; Arginine and Proline Metabolism	-0.28653	-0.409295	-0.163765	0.000225507	0.00127627
M0100002873	1-lignoceroyl-GPC (24:0)	Lipid	Lysophospholipid	0.263807	0.149707	0.377906	0.000245132	0.00137757
M0100000467	3-indoxyl sulfate	Amino Acid	Tryptophan Metabolism	0.654347	0.369387	0.939307	0.000260402	0.00143915
M0100010896	2'-O-methyluridine	Nucleotide	Pyrimidine Metabolism, Uracil containing	-0.587735	-0.84381	-0.331661	0.0002615	0.00143915
M0100022006	bilirubin degradation product, C17H18N2O4 (2)**	Partially Characterized Molecules	Partially Characterized Molecules	-0.834385	-1.19752	-0.471251	0.000258954	0.00143915
M0100001755	4-vinylphenol sulfate	Xenobiotics	Benzoate Metabolism	1.4421	0.810544	2.07365	0.000273561	0.00148504
M0100001586	gulonate*	Cofactors and Vitamins	Ascorbate and Aldarate Metabolism	0.775089	0.435791	1.11439	0.000272536	0.00148504
M0100006363	daidzein sulfate (2)	Xenobiotics	Food Component/Plant	1.89629	1.06457	2.72801	0.000277211	0.00149469
M0000000415	methionine	Amino Acid	Methionine, Cysteine, SAM and Taurine Metabolism	0.520342	0.29186	0.748825	0.000279964	0.0014994
M0000000537	trans-urocanate	Amino Acid	Histidine Metabolism	0.606743	0.340058	0.873427	0.000282396	0.00150085
M0100000776	palmitoylcarnitine (C16)	Lipid	Fatty Acid Metabolism (Acyl Carnitine, Long Chain Saturated)	-0.773634	-1.11389	-0.433375	0.000283995	0.00150085
M0100001613	tetradecanedioate (C14-DC)	Lipid	Fatty Acid, Dicarboxylate	-1.27883	-1.84181	-0.715861	0.000286288	0.00150301
M0100021273	6-acetylglucose	Xenobiotics	Chemical	0.335014	0.187342	0.482687	0.00028954	0.00151015
M0100009227	1-linoleoyl-GPG (18:2)*	Lipid	Lysophospholipid	-0.579786	-0.836228	-0.323344	0.000298302	0.00154575
M0100001411	beta-guanidinopropanoate	Xenobiotics	Food Component/Plant	-0.661343	-0.954532	-0.368154	0.000304333	0.00156683
M0000000572	glucose	Carbohydrate	Glycolysis, Gluconeogenesis, and Pyruvate Metabolism	0.466168	0.259322	0.673014	0.00030668	0.00156879
M0100021324	3,5-dichloro-2,6-dihydroxybenzoic acid	Xenobiotics	Chemical	0.344733	0.191038	0.498427	0.000319625	0.00162459
M0000000480	proline	Amino Acid	Urea cycle; Arginine and Proline Metabolism	0.236777	0.130892	0.342662	0.000328128	0.00164368
M0100015838	eicosenoylcarnitine (C20:1)*	Lipid	Fatty Acid Metabolism (Acyl Carnitine, Monounsaturated)	-0.919024	-1.33021	-0.507837	0.00032956	0.00164368
M0100019966	3-hydroxyoleate*	Lipid	Fatty Acid, Monohydroxy	-0.952938	-1.37919	-0.526686	0.000328837	0.00164368
M0000000432	nicotinamide	Cofactors and Vitamins	Nicotinate and Nicotinamide Metabolism	0.544483	0.300131	0.788835	0.000338317	0.00167688
M0100001511	1-palmitoleoyl-GPC (16:1)*	Lipid	Lysophospholipid	0.396111	0.217299	0.574923	0.00035584	0.00174532
M0100002500	formiminoglutamate	Amino Acid	Histidine Metabolism	-0.689888	-1.00138	-0.378392	0.0003565	0.00174532
M0100022480	N-lactoyl leucine	Amino Acid	Lactoyl Amino Acid	-0.53262	-0.773992	-0.291247	0.000367917	0.00178317
M0000000055	1-methylnicotinamide	Cofactors and Vitamins	Nicotinate and Nicotinamide Metabolism	-0.998436	-1.45102	-0.545853	0.000368701	0.00178317
M0100020743	1-nonadecenoyl-GPC (19:1)*	Lipid	Lysophospholipid	0.496169	0.270247	0.722091	0.000383146	0.00184187
M0100001272	1-oleoyl-GPC (18:1)	Lipid	Lysophospholipid	0.254944	0.138341	0.371547	0.000397982	0.00190173
M0000000500	riboflavin (vitamin B2)	Cofactors and Vitamins	Riboflavin Metabolism	-0.625619	-0.911989	-0.33925	0.00040074	0.00190352
M0100004329	sphingomyelin (d18:2/16:0, d18:1/16:1)*	Lipid	Sphingomyelins	-0.233505	-0.341171	-0.125839	0.000426323	0.00201305
M0100005716	1-oleoyl-GPG (18:1)*	Lipid	Lysophospholipid	-0.584192	-0.853885	-0.314499	0.000430771	0.0020178
M0100022007	bilirubin degradation product, C17H18N2O4 (3)**	Partially Characterized Molecules	Partially Characterized Molecules	-0.807999	-1.18161	-0.434393	0.000436585	0.0020178
M0100020825	3-hydroxyhexanoylcarnitine (1)	Lipid	Fatty Acid Metabolism (Acyl Carnitine, Hydroxy)	-0.876285	-1.28147	-0.471099	0.00043664	0.0020178
M0100020217	N,N,N-trimethyl-alanylproline betaine (TMAP)	Amino Acid	Urea cycle; Arginine and Proline Metabolism	-1.01241	-1.48064	-0.544177	0.000437442	0.0020178
M0100001553	1-dihomo-linoleoyl-GPC (20:2)*	Lipid	Lysophospholipid	0.625719	0.336131	0.915306	0.000439977	0.00201783
M0100001051	1-methylhistidine	Amino Acid	Histidine Metabolism	-0.30193	-0.442058	-0.161801	0.000450546	0.00204552
M0100001668	1-ribosyl-imidazoleacetate*	Amino Acid	Histidine Metabolism	-0.519792	-0.761071	-0.278512	0.000451141	0.00204552
M0100001526	malonylcarnitine	Lipid	Fatty Acid Synthesis	0.600532	0.318961	0.882103	0.000490852	0.00221299
M0100001446	5-methyluridine (ribothymidine)	Nucleotide	Pyrimidine Metabolism, Uracil containing	0.499005	0.263842	0.734167	0.000512202	0.00229628
M0100002253	cinnamoylglycine	Xenobiotics	Food Component/Plant	-0.954638	-1.40622	-0.503056	0.000528514	0.00235617
M0100002070	2-hydroxyglutarate	Lipid	Fatty Acid, Dicarboxylate	-0.5274	-0.777132	-0.277668	0.000532955	0.00236277
M0100006435	N-acetylglucosamine/N-acetylgalactosamine	Carbohydrate	Aminosugar Metabolism	0.339052	0.176224	0.501879	0.000598956	0.0026407
M0000001218	acetoacetate	Lipid	Ketone Bodies	0.695328	0.3575	1.03316	0.000658796	0.00288821
M0100000092	2-ketogulonate	Carbohydrate	Fructose, Mannose and Galactose Metabolism	0.571919	0.293867	0.849971	0.000662335	0.00288821
M0100022005	bilirubin degradation product, C17H18N2O4 (1)**	Partially Characterized Molecules	Partially Characterized Molecules	-0.845426	-1.25693	-0.433918	0.00066873	0.00290025
M0100005353	1-nonadecanoyl-GPC (19:0)	Lipid	Lysophospholipid	0.330781	0.168654	0.492908	0.000707546	0.00305201
M0000001256	choline	Lipid	Phospholipid Metabolism	-0.400319	-0.597204	-0.203434	0.000727514	0.00312127
M0100004046	N-acetylcarnosine	Amino Acid	Histidine Metabolism	0.354667	0.17935	0.529984	0.000757854	0.00323405
M0100015839	dihomo-linoleoylcarnitine (C20:2)*	Lipid	Fatty Acid Metabolism (Acyl Carnitine, Polyunsaturated)	-0.914088	-1.36711	-0.461064	0.000773902	0.00326759
M0100015837	arachidonoylcarnitine (C20:4)	Lipid	Fatty Acid Metabolism (Acyl Carnitine, Polyunsaturated)	-1.05618	-1.57962	-0.532734	0.000773902	0.00326759
M0100020372	3-indoleglyoxylic acid	Xenobiotics	Food Component/Plant	0.38745	0.194359	0.580542	0.000809244	0.00339883
M0000001548	biopterin	Cofactors and Vitamins	Tetrahydrobiopterin Metabolism	-0.501668	-0.752581	-0.250754	0.00083286	0.0034797
M0100001384	1-arachidoyl-GPC (20:0)	Lipid	Lysophospholipid	0.27829	0.138593	0.417987	0.000857437	0.00356372
M0000001442	beta-hydroxyisovalerate	Amino Acid	Leucine, Isoleucine and Valine Metabolism	0.553181	0.274219	0.832142	0.000889248	0.00367679
M0000000254	3-hydroxybutyrate (BHBA)	Lipid	Ketone Bodies	-0.92317	-1.39048	-0.455857	0.00091643	0.00376964
M0100003271	beta-citrylglutamate	Amino Acid	Glutamate Metabolism	0.709358	0.347429	1.07129	0.000975448	0.00399183
M0000000811	alanine	Amino Acid	Alanine and Aspartate Metabolism	0.324282	0.15864	0.489924	0.000984171	0.00400698
M0100001615	octadecanedioate (C18-DC)	Lipid	Fatty Acid, Dicarboxylate	-0.623283	-0.942433	-0.304132	0.00100326	0.00406398
M0100003429	equol sulfate	Xenobiotics	Food Component/Plant	1.16657	0.568431	1.7647	0.00101384	0.00406557
M0100002910	1-methyl-5-imidazoleacetate	Amino Acid	Histidine Metabolism	-0.848255	-1.28296	-0.413549	0.0010098	0.00406557
M0000002050	eicosapentaenoate (EPA; 20:5n3)	Lipid	Long Chain Polyunsaturated Fatty Acid (n3 and n6)	0.630091	0.306715	0.953468	0.00102146	0.00407561
M0100001621	glycerophosphoinositol*	Lipid	Phospholipid Metabolism	0.676758	0.328992	1.02452	0.00103163	0.00409503
M0100003151	linoleoylcarnitine (C18:2)*	Lipid	Fatty Acid Metabolism (Acyl Carnitine, Polyunsaturated)	-0.931079	-1.40983	-0.452332	0.00103659	0.00409503
M0100022482	N-lactoyl phenylalanine	Amino Acid	Lactoyl Amino Acid	-0.433731	-0.659889	-0.207574	0.00115579	0.00454346
M0100002458	3-methylglutaconate	Amino Acid	Leucine, Isoleucine and Valine Metabolism	-0.329859	-0.502134	-0.157583	0.00117041	0.00457836
M0100000014	hippurate	Xenobiotics	Benzoate Metabolism	-0.424155	-0.645894	-0.202416	0.00117924	0.0045904
M0100015962	N,N,N-trimethyl-5-aminovalerate	Amino Acid	Lysine Metabolism	-0.608179	-0.926543	-0.289816	0.00119133	0.00461496
M0100009406	palmitoleoylcarnitine (C16:1)*	Lipid	Fatty Acid Metabolism (Acyl Carnitine, Monounsaturated)	-1.30998	-2.00124	-0.618715	0.0012673	0.00488554
M0000000354	histamine	Amino Acid	Histidine Metabolism	0.989705	0.464623	1.51479	0.00132072	0.00506699
M0100001843	gamma-glutamylalanine	Peptide	Gamma-glutamyl Amino Acid	0.607584	0.282384	0.932783	0.00141226	0.00539225
M0100002385	2-hydroxyquinoline	Xenobiotics	Food Component/Plant	0.406863	0.188091	0.625635	0.00146237	0.00555701
M0000000504	serotonin	Amino Acid	Tryptophan Metabolism	1.78137	0.819208	2.74354	0.00151278	0.00572134
M0100015831	linolenoylcarnitine (C18:3)*	Lipid	Fatty Acid Metabolism (Acyl Carnitine, Polyunsaturated)	-1.07823	-1.66151	-0.494948	0.00153051	0.00576105
M0100001740	mannitol/sorbitol	Carbohydrate	Fructose, Mannose and Galactose Metabolism	0.539432	0.247238	0.831626	0.00154564	0.0057907
M0100004299	N-acetyl-1-methylhistidine*	Amino Acid	Histidine Metabolism	-0.388257	-0.600017	-0.176496	0.0016275	0.00606888
M0100002514	hydantoin-5-propionate	Amino Acid	Histidine Metabolism	-0.920193	-1.42308	-0.417301	0.00165201	0.00613163
M0100004322	2-aminophenol sulfate	Xenobiotics	Food Component/Plant	0.549807	0.248881	0.850732	0.00167065	0.00614367
M0000000171	hypoxanthine	Nucleotide	Purine Metabolism, (Hypo)Xanthine/Inosine containing	-1.40321	-2.17114	-0.635281	0.0016692	0.00614367
M0100021374	branched chain 14:0 dicarboxylic acid**	Lipid	Fatty Acid, Dicarboxylate	1.07053	0.482414	1.65865	0.00171751	0.00625833
M0100022009	bilirubin degradation product, C17H20N2O5 (2)**	Partially Characterized Molecules	Partially Characterized Molecules	-1.16293	-1.80164	-0.52422	0.00171418	0.00625833
M0100010955	perfluorooctanesulfonate (PFOS)	Xenobiotics	Chemical	0.363491	0.163297	0.563686	0.00174989	0.00634733
M0100003109	2-oxindole-3-acetate	Xenobiotics	Food Component/Plant	0.8266	0.368275	1.28492	0.00183907	0.0066107
M0100001643	jasmonic acid	Xenobiotics	Food Component/Plant	0.606444	0.270344	0.942543	0.00183282	0.0066107
M0000000186	N-formylkynurenine	Amino Acid	Tryptophan Metabolism	0.404242	0.179443	0.629041	0.00187928	0.00672495
M0100000657	1,2-dipalmitoyl-GPC (16:0/16:0)	Lipid	Phosphatidylcholine (PC)	-0.491248	-0.765379	-0.217117	0.00192769	0.00686739
M0100001552	1-dihomo-linolenoyl-GPC (20:3n3 or 6)*	Lipid	Lysophospholipid	0.402861	0.177549	0.628174	0.00195956	0.0069499
M0100001022	threonate	Cofactors and Vitamins	Ascorbate and Aldarate Metabolism	0.710572	0.312458	1.10869	0.0019851	0.00697846
M0100000882	3-hydroxymyristate	Lipid	Fatty Acid, Monohydroxy	-0.633104	-0.987632	-0.278575	0.00197767	0.00697846
M0000000827	cytidine	Nucleotide	Pyrimidine Metabolism, Cytidine containing	-0.474546	-0.740744	-0.208347	0.00200284	0.00700995
M0100001083	indolepropionate	Amino Acid	Tryptophan Metabolism	0.377097	0.16502	0.589175	0.00204064	0.00711105
M0100001734	N6-acetyllysine	Amino Acid	Lysine Metabolism	-0.240701	-0.376782	-0.10462	0.00212	0.00735548
M0100019970	nonadecanedioate (C19-DC)	Lipid	Fatty Acid, Dicarboxylate	-0.589059	-0.923084	-0.255033	0.00216646	0.00748415
M0000000405	lithocholate	Lipid	Secondary Bile Acid Metabolism	1.21392	0.51979	1.90805	0.00230098	0.00781353
M0100001550	homostachydrine*	Xenobiotics	Food Component/Plant	0.593385	0.25439	0.932381	0.00228605	0.00781353
M0100015744	ceramide (d18:2/24:1, d18:1/24:2)*	Lipid	Ceramides	-0.504181	-0.792181	-0.21618	0.00228417	0.00781353
M0100001392	laurylcarnitine (C12)	Lipid	Fatty Acid Metabolism (Acyl Carnitine, Medium Chain)	-1.02231	-1.60665	-0.43797	0.0022946	0.00781353
M0100001386	heme	Cofactors and Vitamins	Hemoglobin and Porphyrin Metabolism	1.67562	0.716176	2.63506	0.00232366	0.0078343
M0000001528	1-palmitoyl-2-linoleoyl-GPI (16:0/18:2)	Lipid	Phosphatidylinositol (PI)	-0.27228	-0.428213	-0.116347	0.00232673	0.0078343
M0000000566	valine	Amino Acid	Leucine, Isoleucine and Valine Metabolism	0.335335	0.142684	0.527986	0.00237983	0.0078633
M0100009051	1-stearoyl-2-dihomo-linolenoyl-GPC (18:0/20:3n3 or 6)*	Lipid	Phosphatidylcholine (PC)	0.321569	0.137009	0.506128	0.00236304	0.0078633
M0000000564	threonine	Amino Acid	Glycine, Serine and Threonine Metabolism	0.167576	0.0712699	0.263882	0.00238574	0.0078633
M0100001956	N-methylproline	Amino Acid	Urea cycle; Arginine and Proline Metabolism	-0.310821	-0.489394	-0.132247	0.00238041	0.0078633
M0100003260	carboxyethyl-GABA	Amino Acid	Glutamate Metabolism	-0.313855	-0.494319	-0.13339	0.00239446	0.0078633
M0100022008	bilirubin degradation product, C17H20N2O5 (1)**	Partially Characterized Molecules	Partially Characterized Molecules	-1.22044	-1.92054	-0.520342	0.00235451	0.0078633
M0000000232	argininosuccinate	Amino Acid	Urea cycle; Arginine and Proline Metabolism	0.533668	0.226241	0.841094	0.00242643	0.00793562
M0100001806	o-cresol sulfate	Xenobiotics	Benzoate Metabolism	0.912367	0.386476	1.43826	0.00243664	0.00793647
M0000001110	N-acetylalanine	Amino Acid	Alanine and Aspartate Metabolism	0.24753	0.104607	0.390453	0.00246672	0.00800179
M0100006370	3beta-hydroxy-5-cholestenoate	Lipid	Sterol	0.479707	0.202393	0.757021	0.00248792	0.00803789
M0100001320	erythronate*	Carbohydrate	Aminosugar Metabolism	-0.19285	-0.304602	-0.0810977	0.0025307	0.00814313
M0100020860	3-dehydrodeoxycholate	Lipid	Secondary Bile Acid Metabolism	1.16405	0.48598	1.84212	0.00262596	0.00841571
M0000000136	cholate	Lipid	Primary Bile Acid Metabolism	2.453	1.01192	3.89408	0.00278785	0.00883072
M0100002470	2-arachidonoyl-GPI (20:4)*	Lipid	Lysophospholipid	0.176797	0.0729931	0.280601	0.00277651	0.00883072
M0100009246	2-methylserine	Amino Acid	Glycine, Serine and Threonine Metabolism	-0.502024	-0.796963	-0.207084	0.00278865	0.00883072
M0000000409	malate	Energy	TCA Cycle	-0.459565	-0.730121	-0.189009	0.0028295	0.00892467
M0000000112	3-hydroxy-3-methylglutarate	Lipid	Mevalonate Metabolism	-0.506641	-0.807153	-0.206129	0.00298128	0.00936638
M0100005717	1-palmitoyl-GPG (16:0)*	Lipid	Lysophospholipid	-0.469986	-0.748954	-0.191018	0.002996	0.00937573
M0100009345	1-palmitoleoyl-2-linolenoyl-GPC (16:1/18:3)*	Lipid	Phosphatidylcholine (PC)	0.543168	0.220438	0.865898	0.00301702	0.00940462
M0100001279	hyocholate	Lipid	Secondary Bile Acid Metabolism	1.58052	0.639411	2.52162	0.00306237	0.00950884
M0100008957	sphingomyelin (d18:2/24:1, d18:1/24:2)*	Lipid	Sphingomyelins	-0.214683	-0.343037	-0.0863298	0.00314999	0.0097313
M0000000266	cholesterol	Lipid	Sterol	-0.277167	-0.442942	-0.111392	0.0031584	0.0097313
M0100001270	myristoylcarnitine (C14)	Lipid	Fatty Acid Metabolism (Acyl Carnitine, Long Chain Saturated)	-0.944394	-1.50964	-0.379144	0.003174	0.00974174
M0100009160	1-(1-enyl-palmitoyl)-2-palmitoleoyl-GPC (P-16:0/16:1)*	Lipid	Plasmalogen	0.31691	0.126912	0.506908	0.00321077	0.00981685
M0100001664	N6-succinyladenosine	Nucleotide	Purine Metabolism, Adenine containing	-0.433961	-0.694571	-0.173352	0.00324793	0.00988495
M0000000209	adenosine 5'-monophosphate (AMP)	Nucleotide	Purine Metabolism, Adenine containing	-1.52999	-2.44922	-0.610773	0.00325782	0.00988495
M0100000054	5-hydroxylysine	Amino Acid	Lysine Metabolism	0.210549	0.0836529	0.337445	0.0033289	0.0100623
M0000000229	arachidonate (20:4n6)	Lipid	Long Chain Polyunsaturated Fatty Acid (n3 and n6)	0.327365	0.129857	0.524874	0.00335306	0.0100971
M0100001561	2-palmitoleoyl-GPC (16:1)*	Lipid	Lysophospholipid	0.471973	0.186951	0.756994	0.00337467	0.010124
M0100020578	4-allylcatechol sulfate	Xenobiotics	Benzoate Metabolism	0.56091	0.22193	0.899889	0.00339172	0.0101274
M0100003258	2-O-methylascorbic acid	Cofactors and Vitamins	Ascorbate and Aldarate Metabolism	-0.400746	-0.64303	-0.158461	0.00340117	0.0101274
M0100020893	2,3-dihydroxy-5-methylthio-4-pentenoate (DMTPA)*	Amino Acid	Methionine, Cysteine, SAM and Taurine Metabolism	-0.291702	-0.470043	-0.113361	0.00366996	0.0108871
M0000000503	serine	Amino Acid	Glycine, Serine and Threonine Metabolism	0.122665	0.0473101	0.19802	0.00379063	0.011121
M0100015789	sphingomyelin (d18:2/24:2)*	Lipid	Sphingomyelins	-0.20701	-0.334121	-0.0798989	0.00377894	0.011121
M0100001501	oleoylcarnitine (C18:1)	Lipid	Fatty Acid Metabolism (Acyl Carnitine, Monounsaturated)	-0.838727	-1.35382	-0.323635	0.00378317	0.011121
M0100010926	linoleoyl-linolenoyl-glycerol (18:2/18:3) [1]*	Lipid	Diacylglycerol	1.0938	0.420419	1.76719	0.00384587	0.0112418
M0100009037	1-margaroyl-2-linoleoyl-GPC (17:0/18:2)*	Lipid	Phosphatidylcholine (PC)	0.275385	0.105484	0.445285	0.00390163	0.0113632
M0100000251	flavin mononucleotide (FMN)	Cofactors and Vitamins	Riboflavin Metabolism	-0.634053	-1.02705	-0.241056	0.00402451	0.0116784
M0100001878	glycosyl-N-nervonoyl-sphingosine (d18:1/24:1)*	Lipid	Hexosylceramides (HCER)	-0.642786	-1.04425	-0.241317	0.0042349	0.0122444
M0000000818	malonate	Lipid	Fatty Acid Synthesis	-0.457102	-0.744151	-0.170052	0.00438989	0.0126467
M0100020407	enterolactone sulfate	Xenobiotics	Food Component/Plant	0.635815	0.233211	1.03842	0.00463625	0.0133084
M0100002284	2S,3R-dihydroxybutyrate	Lipid	Fatty Acid, Dihydroxy	-0.457871	-0.74822	-0.167522	0.00468053	0.0133873
M0100000299	xanthosine	Nucleotide	Purine Metabolism, (Hypo)Xanthine/Inosine containing	-1.37849	-2.26064	-0.496333	0.00496736	0.014157
M0000000872	thymidine	Nucleotide	Pyrimidine Metabolism, Thymine containing	0.307073	0.110277	0.503868	0.00501452	0.0142405
M0100009035	1-pentadecanoyl-2-linoleoyl-GPC (15:0/18:2)*	Lipid	Phosphatidylcholine (PC)	0.400951	0.143813	0.658088	0.00503707	0.0142538
M0000000563	glutamine	Amino Acid	Glutamate Metabolism	-0.13793	-0.226728	-0.0491316	0.00516393	0.0145612
M0100001609	7alpha-hydroxy-3-oxo-4-cholestenoate (7-Hoca)	Lipid	Sterol	-0.561371	-0.923626	-0.199116	0.00524254	0.0147308
M0100001426	3-(3-amino-3-carboxypropyl)uridine*	Nucleotide	Pyrimidine Metabolism, Uracil containing	-0.297152	-0.489712	-0.104593	0.00538569	0.0150799
M0000000881	cytosine	Nucleotide	Pyrimidine Metabolism, Cytidine containing	0.813311	0.282919	1.3437	0.00560851	0.0156489
M0100001221	genistein	Xenobiotics	Food Component/Plant	1.32677	0.459583	2.19396	0.00568946	0.0158195
M0100015842	pentadecanoylcarnitine (C15)*	Lipid	Fatty Acid Metabolism (Acyl Carnitine, Long Chain Saturated)	-0.51101	-0.849883	-0.172137	0.00623434	0.0172743
M0100001219	daidzein	Xenobiotics	Food Component/Plant	1.38356	0.453358	2.31377	0.00679175	0.0187537
M0100000491	gamma-glutamylphenylalanine	Peptide	Gamma-glutamyl Amino Acid	-0.303426	-0.508243	-0.098609	0.0069612	0.0191553
M0100001510	phenol sulfate	Amino Acid	Tyrosine Metabolism	0.785259	0.253544	1.31697	0.00709585	0.0194587
M0100001614	hexadecanedioate (C16-DC)	Lipid	Fatty Acid, Dicarboxylate	-0.872426	-1.46432	-0.280533	0.00718144	0.019626
M0000001083	N-acetylmethionine	Amino Acid	Methionine, Cysteine, SAM and Taurine Metabolism	0.353456	0.112778	0.594134	0.00734375	0.0200011
M0000000330	fumarate	Energy	TCA Cycle	-0.533389	-0.897057	-0.169721	0.00740184	0.0200907
M0100001063	7-ketodeoxycholate	Lipid	Secondary Bile Acid Metabolism	1.42446	0.452052	2.39686	0.0074578	0.0201058
M0000001084	N-acetylvaline	Amino Acid	Leucine, Isoleucine and Valine Metabolism	0.504813	0.160278	0.849347	0.00744786	0.0201058
M0100000806	isocaproate (i6:0)	Lipid	Fatty Acid, Branched	0.927895	0.292132	1.56366	0.00762667	0.0204919
M0100001675	4-hydroxycinnamate	Xenobiotics	Food Component/Plant	0.533825	0.167827	0.899824	0.00765694	0.0205042
M0100009343	1-linoleoyl-2-linolenoyl-GPC (18:2/18:3)*	Lipid	Phosphatidylcholine (PC)	0.53942	0.168586	0.910255	0.00778321	0.0207726
M0100001263	1-palmitoyl-GPC (16:0)	Lipid	Lysophospholipid	0.141044	0.0435673	0.238521	0.00803525	0.0213738
M0100009162	1-(1-enyl-palmitoyl)-2-palmitoyl-GPC (P-16:0/16:0)*	Lipid	Plasmalogen	-0.296581	-0.501805	-0.0913574	0.00809529	0.0214619
M0100001232	5-dodecenoate (12:1n7)	Lipid	Medium Chain Fatty Acid	-0.992568	-1.68079	-0.304345	0.00819495	0.0216542
M0100001739	dihomo-linolenate (20:3n3 or n6)	Lipid	Long Chain Polyunsaturated Fatty Acid (n3 and n6)	0.457412	0.139539	0.775286	0.0083062	0.0218757
M0100021727	cis-3,4-methyleneheptanoate	Lipid	Fatty Acid, Branched	0.493178	0.150056	0.8363	0.00836337	0.0219538
M0100002183	S-methylmethionine	Amino Acid	Methionine, Cysteine, SAM and Taurine Metabolism	0.470279	0.142412	0.798146	0.00846718	0.0221535
M0100001569	1-oleoyl-GPE (18:1)	Lipid	Lysophospholipid	0.352326	0.105754	0.598897	0.00866164	0.0225882
M0000000182	quinolinate	Cofactors and Vitamins	Nicotinate and Nicotinamide Metabolism	0.557289	0.166135	0.948443	0.00881305	0.0229082
M0100005985	sphingomyelin (d18:2/14:0, d18:1/14:1)*	Lipid	Sphingomyelins	0.243432	0.072262	0.414603	0.00890764	0.0230789
M0100001150	propionylglycine	Lipid	Fatty Acid Metabolism (also BCAA Metabolism)	0.386743	0.113608	0.659877	0.00914103	0.0236069
M0000001021	5-oxoproline	Amino Acid	Glutathione Metabolism	-0.185049	-0.316209	-0.0538898	0.00933579	0.0240321
M0100009000	1-(1-enyl-palmitoyl)-2-docosahexaenoyl-GPE (P-16:0/22:6)*	Lipid	Plasmalogen	-0.248137	-0.424117	-0.072158	0.00936823	0.0240381
M0100002869	1-erucoyl-GPC (22:1)*	Lipid	Lysophospholipid	0.273978	0.0795514	0.468405	0.00940249	0.0240487
M0100009075	1-palmitoleoyl-2-linoleoyl-GPC (16:1/18:2)*	Lipid	Phosphatidylcholine (PC)	0.34831	0.10041	0.596209	0.00956472	0.0243855
M0100004111	4-methylcatechol sulfate	Xenobiotics	Benzoate Metabolism	0.690116	0.198643	1.18159	0.00959916	0.0243953
M0100001102	dodecanedioate (C12-DC)	Lipid	Fatty Acid, Dicarboxylate	-0.512992	-0.878915	-0.147069	0.00969002	0.024548
M0100015643	sphingadienine	Lipid	Sphingolipid Synthesis	-0.536246	-0.92187	-0.150622	0.0101567	0.0256489
M0100000961	homoarginine	Amino Acid	Urea cycle; Arginine and Proline Metabolism	0.195225	0.0534703	0.336979	0.0107376	0.0270302
M0100006314	sphingomyelin (d17:1/16:0, d18:1/15:0, d16:1/17:0)*	Lipid	Sphingomyelins	-0.151055	-0.261212	-0.0408974	0.0110057	0.0276182
M0100001026	galactonate	Carbohydrate	Fructose, Mannose and Galactose Metabolism	0.369253	0.0995896	0.638916	0.0110953	0.0277556
M0100009036	1-margaroyl-2-oleoyl-GPC (17:0/18:1)*	Lipid	Phosphatidylcholine (PC)	0.227986	0.0608231	0.395148	0.0113494	0.0283026
M0100000409	2-isopropylmalate	Xenobiotics	Food Component/Plant	-0.654272	-1.13629	-0.172258	0.011659	0.028984
M0100000580	1,5-anhydroglucitol (1,5-AG)	Carbohydrate	Glycolysis, Gluconeogenesis, and Pyruvate Metabolism	0.456036	0.119725	0.792348	0.0117258	0.0290179
M0100001391	stearoylcarnitine (C18)	Lipid	Fatty Acid Metabolism (Acyl Carnitine, Long Chain Saturated)	-0.297667	-0.517376	-0.0779584	0.0117828	0.0290179
M0100019801	3-hydroxyoleoylcarnitine	Lipid	Fatty Acid Metabolism (Acyl Carnitine, Hydroxy)	-0.750435	-1.30463	-0.196242	0.0118181	0.0290179
M0100006051	myristoleoylcarnitine (C14:1)*	Lipid	Fatty Acid Metabolism (Acyl Carnitine, Monounsaturated)	-1.1518	-2.00188	-0.301713	0.0117781	0.0290179
M0100001756	4-ethylphenylsulfate	Xenobiotics	Benzoate Metabolism	2.17432	0.561064	3.78757	0.0121321	0.0296975
M0000000397	leucine	Amino Acid	Leucine, Isoleucine and Valine Metabolism	-0.129132	-0.225048	-0.0332167	0.0122065	0.0297882
M0100000263	imidazole lactate	Amino Acid	Histidine Metabolism	-0.221946	-0.387276	-0.0566155	0.012404	0.0301781
M0100001315	p-cresol sulfate	Xenobiotics	Benzoate Metabolism	0.574409	0.145021	1.0038	0.0126482	0.0306786
M0100005391	3-(3-hydroxyphenyl)propionate sulfate	Xenobiotics	Benzoate Metabolism	0.575102	0.143112	1.00709	0.012991	0.0313197
M0100001034	indoleacetate	Amino Acid	Tryptophan Metabolism	0.560558	0.139508	0.981609	0.0129885	0.0313197
M0100002171	1-margaroyl-GPE (17:0)*	Lipid	Lysophospholipid	0.304738	0.0755098	0.533967	0.0130925	0.0314693
M0100001415	N6-carbamoylthreonyladenosine	Nucleotide	Purine Metabolism, Adenine containing	-0.268551	-0.471427	-0.0656751	0.0134047	0.032123
M0100001197	10-undecenoate (11:1n1)	Lipid	Medium Chain Fatty Acid	-0.439304	-0.771437	-0.107171	0.0134629	0.0321659
M0100001395	1-linoleoyl-GPC (18:2)	Lipid	Lysophospholipid	0.218322	0.0522856	0.384358	0.0139032	0.0331186
M0100003101	alpha-CEHC glucuronide*	Cofactors and Vitamins	Tocopherol Metabolism	0.443519	0.105398	0.78164	0.0140879	0.0334587
M0100009332	arachidonoylcholine	Lipid	Fatty Acid Metabolism (Acyl Choline)	-0.849878	-1.49855	-0.201204	0.0141779	0.0335726
M0100010944	oleoyl-linolenoyl-glycerol (18:1/18:3) [2]*	Lipid	Diacylglycerol	-0.291814	-0.51504	-0.0685872	0.0143505	0.0338808
M0000000418	methylmalonate (MMA)	Lipid	Fatty Acid Metabolism (also BCAA Metabolism)	-0.24624	-0.435122	-0.0573581	0.0145648	0.0342853
M0100019975	hexadecenedioate (C16:1-DC)*	Lipid	Fatty Acid, Dicarboxylate	-0.737032	-1.30384	-0.170224	0.0147681	0.0346616
M0000000358	hypotaurine	Amino Acid	Methionine, Cysteine, SAM and Taurine Metabolism	0.390943	0.0888669	0.693018	0.0151475	0.0354478
M0100009122	1-pentadecanoyl-2-arachidonoyl-GPC (15:0/20:4)*	Lipid	Phosphatidylcholine (PC)	0.284108	0.063893	0.504324	0.0154032	0.0358359
M0100009139	1-myristoyl-2-arachidonoyl-GPC (14:0/20:4)*	Lipid	Phosphatidylcholine (PC)	0.278123	0.0625669	0.493679	0.0153956	0.0358359
M0000000342	glycocholate	Lipid	Primary Bile Acid Metabolism	1.1492	0.252564	2.04584	0.0159512	0.037003
M0100004523	N-delta-acetylornithine	Amino Acid	Urea cycle; Arginine and Proline Metabolism	0.200368	0.0430225	0.357713	0.016504	0.0381744
M0000000926	caproate (6:0)	Lipid	Medium Chain Fatty Acid	0.338752	0.0722255	0.605278	0.016671	0.0384492
M0100021220	succinoyltaurine	Amino Acid	Methionine, Cysteine, SAM and Taurine Metabolism	-0.457135	-0.818942	-0.0953285	0.0171956	0.0395448
M0100010951	1-oleoyl-2-arachidonoyl-GPI (18:1/20:4)*	Lipid	Phosphatidylinositol (PI)	0.350083	0.0720593	0.628106	0.0175028	0.0401358
M0100009015	1-(1-enyl-stearoyl)-2-docosahexaenoyl-GPC (P-18:0/22:6)*	Lipid	Plasmalogen	-0.239397	-0.430376	-0.0484173	0.0179162	0.0409659
M0100019800	3-hydroxypalmitoylcarnitine	Lipid	Fatty Acid Metabolism (Acyl Carnitine, Hydroxy)	-0.612462	-1.10418	-0.120743	0.0185139	0.0422117
M0100020414	6-bromotryptophan	Amino Acid	Tryptophan Metabolism	0.283844	0.0557723	0.511915	0.0185915	0.0422678
M0100001271	1-stearoyl-GPC (18:0)	Lipid	Lysophospholipid	0.194608	0.038007	0.351209	0.0187328	0.042468
M0100000708	isovalerate (i5:0)	Amino Acid	Leucine, Isoleucine and Valine Metabolism	0.438302	0.0847208	0.791884	0.0189727	0.0428901
M0100001104	N-acetyltyrosine	Amino Acid	Tyrosine Metabolism	0.890038	0.170127	1.60995	0.0192314	0.0431085
M0000001143	butyrate/isobutyrate (4:0)	Lipid	Short Chain Fatty Acid	0.45302	0.086738	0.819302	0.0191926	0.0431085
M0000000461	phosphate	Energy	Oxidative Phosphorylation	-0.167384	-0.302759	-0.0320086	0.0192213	0.0431085
M0100001359	aconitate [cis or trans]	Energy	TCA Cycle	0.340641	0.0648542	0.616428	0.019323	0.0431926
M0100004284	dimethyl sulfone	Xenobiotics	Chemical	0.303495	0.0562008	0.550789	0.0199608	0.0444936
M0100001570	1-linoleoyl-GPE (18:2)*	Lipid	Lysophospholipid	0.323485	0.056886	0.590083	0.0211322	0.0469557
M0100009019	1-stearyl-2-arachidonoyl-GPC (O-18:0/20:4)*	Lipid	Plasmalogen	-0.186758	-0.340748	-0.0327678	0.021183	0.0469557
M0000000799	betaine	Amino Acid	Glycine, Serine and Threonine Metabolism	-0.15687	-0.28652	-0.0272209	0.0214307	0.0473732
M0000000376	isoleucine	Amino Acid	Leucine, Isoleucine and Valine Metabolism	-0.115728	-0.212068	-0.0193886	0.0222095	0.048959
M0000000491	pyridoxal	Cofactors and Vitamins	Vitamin B6 Metabolism	0.3924	0.0650752	0.719726	0.0224329	0.0492833
M0100019981	heptenedioate (C7:1-DC)*	Lipid	Fatty Acid, Dicarboxylate	-0.502485	-0.921817	-0.0831522	0.0224801	0.0492833
M0100001256	N-acetylphenylalanine	Amino Acid	Phenylalanine Metabolism	0.626637	0.0991275	1.15415	0.023456	0.0510024
M0100015797	heneicosapentaenoate (21:5n3)	Lipid	Long Chain Polyunsaturated Fatty Acid (n3 and n6)	0.487555	0.077143	0.897966	0.0234513	0.0510024
M0100001081	2-pyrrolidinone	Amino Acid	Glutamate Metabolism	0.36247	0.0575744	0.667365	0.0233681	0.0510024
M0100020216	genistein glucuronide*	Xenobiotics	Food Component/Plant	1.16217	0.182075	2.14226	0.0236625	0.0513116
M0100021105	eicosenedioate (C20:1-DC)*	Lipid	Fatty Acid, Dicarboxylate	0.484341	0.0742978	0.894384	0.0241096	0.0521394
M0100001170	3-hydroxy-2-ethylpropionate	Amino Acid	Leucine, Isoleucine and Valine Metabolism	0.282693	0.0425843	0.522801	0.024491	0.0528211
M0100000863	adipate (C6-DC)	Lipid	Fatty Acid, Dicarboxylate	-0.484355	-0.896429	-0.0722812	0.0246864	0.0530991
M0000001128	2-aminobutyrate	Amino Acid	Glutathione Metabolism	-0.340466	-0.631188	-0.0497442	0.025124	0.0538949
M0100005814	N-linoleoyltaurine*	Lipid	Endocannabinoid	-0.31743	-0.588671	-0.0461885	0.0252082	0.0539306
M0100002154	ergothioneine	Xenobiotics	Food Component/Plant	-0.322655	-0.600672	-0.0446378	0.0262285	0.0559635
M0100001257	N-acetylasparagine	Amino Acid	Alanine and Aspartate Metabolism	0.265472	0.0363972	0.494546	0.0264076	0.0561955
M0100001068	6-oxolithocholate	Lipid	Secondary Bile Acid Metabolism	0.985708	0.134014	1.8374	0.0265737	0.0562488
M0100020513	N-acetylhomocitrulline	Amino Acid	Urea cycle; Arginine and Proline Metabolism	0.379426	0.0516666	0.707184	0.0265427	0.0562488
M0000000251	biotin	Cofactors and Vitamins	Biotin Metabolism	0.233462	0.0308454	0.436078	0.0271329	0.0572806
M0000000892	nonadecanoate (19:0)	Lipid	Long Chain Saturated Fatty Acid	0.181775	0.0235478	0.340003	0.0275124	0.0579286
M0000001235	gamma-glutamylhistidine	Peptide	Gamma-glutamyl Amino Acid	0.293246	0.0360337	0.550458	0.0285065	0.0598637
M0100020343	tetradecadienoate (14:2)*	Lipid	Long Chain Polyunsaturated Fatty Acid (n3 and n6)	-0.670019	-1.25959	-0.0804445	0.0289321	0.060598
M0000000444	ornithine	Amino Acid	Urea cycle; Arginine and Proline Metabolism	-0.3329	-0.626799	-0.039	0.0293756	0.0613657
M0100002285	2,4-dihydroxybutyrate	Lipid	Fatty Acid, Dihydroxy	0.180281	0.0206749	0.339888	0.0297548	0.0619957
M0100003686	N-palmitoylglycine	Lipid	Fatty Acid Metabolism (Acyl Glycine)	-0.544433	-1.02729	-0.0615774	0.0299983	0.0623402
M0100001437	cysteine-glutathione disulfide	Amino Acid	Glutathione Metabolism	-0.300738	-0.568019	-0.033457	0.0302858	0.0627741
M0100009364	phosphatidylcholine (18:0/20:2, 20:0/18:2)*	Lipid	Phosphatidylcholine (PC)	0.259363	0.0282916	0.490435	0.0306238	0.0633104
M0100009066	1-palmitoyl-2-oleoyl-GPI (16:0/18:1)*	Lipid	Phosphatidylinositol (PI)	-0.321454	-0.608148	-0.0347599	0.0307722	0.0634527
M0000001628	glycochenodeoxycholate	Lipid	Primary Bile Acid Metabolism	1.19887	0.127263	2.27047	0.0310834	0.0639292
M0100003895	equol glucuronide	Xenobiotics	Food Component/Plant	0.415198	0.0430096	0.787387	0.0314887	0.0644227
M0100022485	N-lactoyl valine	Amino Acid	Lactoyl Amino Acid	-0.275704	-0.522822	-0.0285855	0.0314738	0.0644227
M0100000044	anserine	Amino Acid	Histidine Metabolism	-0.451734	-0.856892	-0.0465757	0.0315655	0.0644227
M0100009233	palmitoylcholine	Lipid	Fatty Acid Metabolism (Acyl Choline)	-0.630521	-1.19856	-0.0624833	0.032205	0.0655601
M0000001087	erucate (22:1n9)	Lipid	Long Chain Monounsaturated Fatty Acid	-0.345896	-0.658196	-0.0335958	0.032522	0.066037
M0100020206	daidzein 7-O-glucuronide	Xenobiotics	Food Component/Plant	1.06048	0.0972457	2.02372	0.0334031	0.0676539
M0100015745	glycosyl ceramide (d18:2/24:1, d18:1/24:2)*	Lipid	Hexosylceramides (HCER)	-0.541603	-1.034	-0.0492101	0.0335404	0.0677601
M0000000030	mevalonate	Lipid	Mevalonate Metabolism	-0.182297	-0.349763	-0.0148312	0.0351149	0.0707618
M0100000997	3-hydroxydecanoate	Lipid	Fatty Acid, Monohydroxy	-0.497716	-0.955956	-0.0394754	0.0354582	0.0710947
M0100015760	linoleoylcholine*	Lipid	Fatty Acid Metabolism (Acyl Choline)	-0.574876	-1.1039	-0.0458557	0.035382	0.0710947
M0100001181	docosapentaenoate (n3 DPA; 22:5n3)	Lipid	Long Chain Polyunsaturated Fatty Acid (n3 and n6)	0.428238	0.0336923	0.822783	0.0355655	0.0711311
M0000000498	retinol (vitamin A)	Cofactors and Vitamins	Vitamin A Metabolism	0.309162	0.0239959	0.594327	0.0357446	0.0713105
M0100008921	1-palmitoyl-2-stearoyl-GPC (16:0/18:0)	Lipid	Phosphatidylcholine (PC)	-0.238539	-0.459431	-0.017647	0.036362	0.0723613
M0100009325	3-carboxyadipate	Lipid	Fatty Acid, Dicarboxylate	-0.137738	-0.265361	-0.0101162	0.0364532	0.0723623
M0000002053	tricarballylate	Energy	TCA Cycle	0.573287	0.0415998	1.10497	0.0366038	0.072481
M0100002989	oleoyl-linoleoyl-glycerol (18:1/18:2) [1]	Lipid	Diacylglycerol	0.541497	0.0379779	1.04502	0.0370204	0.0731001
M0100001121	pyridoxate	Cofactors and Vitamins	Vitamin B6 Metabolism	-0.292468	-0.564559	-0.0203775	0.0370997	0.0731001
M0100020409	ascorbic acid 3-sulfate*	Cofactors and Vitamins	Ascorbate and Aldarate Metabolism	-0.273751	-0.529244	-0.0182583	0.0376141	0.0739312
M0000000062	12,13-DiHOME	Lipid	Fatty Acid, Dihydroxy	-0.599908	-1.16307	-0.0367404	0.0385651	0.0756141
M0100004396	3-hydroxyadipate	Lipid	Fatty Acid, Dicarboxylate	-0.374004	-0.725402	-0.0226055	0.0387058	0.075704
M0100001468	N1-methyl-2-pyridone-5-carboxamide	Cofactors and Vitamins	Nicotinate and Nicotinamide Metabolism	-0.321994	-0.625879	-0.0181086	0.0394478	0.0769667
M0100008991	1-palmitoyl-2-docosahexaenoyl-GPE (16:0/22:6)*	Lipid	Phosphatidylethanolamine (PE)	-0.517813	-1.00691	-0.0287133	0.0395877	0.0770512
M0100001617	undecanedioate (C11-DC)	Lipid	Fatty Acid, Dicarboxylate	-0.398772	-0.775778	-0.0217666	0.0397418	0.077163
M0100002397	alpha-ketoglutaramate*	Amino Acid	Glutamate Metabolism	-0.222168	-0.432768	-0.0115691	0.0401899	0.0778434
M0100002912	tauroursodeoxycholate	Lipid	Secondary Bile Acid Metabolism	-0.46916	-0.914178	-0.0241433	0.0402996	0.077867
M0100002324	S-carboxymethyl-cysteine	Xenobiotics	Drug - Other	0.237962	0.0111872	0.464737	0.0411002	0.0792221
M0000000512	taurine	Amino Acid	Methionine, Cysteine, SAM and Taurine Metabolism	-0.183748	-0.359092	-0.00840394	0.0413313	0.0794756
M0100008903	1,2-dilinoleoyl-GPC (18:2/18:2)	Lipid	Phosphatidylcholine (PC)	0.358265	0.0159172	0.700612	0.0415687	0.07974
M0100001604	hydroquinone sulfate	Xenobiotics	Drug - Topical Agents	0.381303	0.0129473	0.749658	0.0434927	0.0832307
M0000000363	myo-inositol	Lipid	Inositol Metabolism	0.200436	0.00664597	0.394226	0.043641	0.0833146
M0100010966	1-palmityl-2-stearoyl-GPC (O-16:0/18:0)*	Lipid	Plasmalogen	-0.320026	-0.629771	-0.0102811	0.043833	0.0834815
M0100001851	N-acetylserine	Amino Acid	Glycine, Serine and Threonine Metabolism	0.221484	0.00464663	0.438322	0.0459318	0.0872704
M0100000125	2'-deoxycytidine	Nucleotide	Pyrimidine Metabolism, Cytidine containing	-0.0969735	-0.192385	-0.00156191	0.0468631	0.0888285
M0100001768	N6-carboxymethyllysine	Carbohydrate	Advanced Glycation End-product	-0.242804	-0.48267	-0.0029373	0.0476356	0.0900787
M0100022041	N,N-dimethyl-pro-pro	Peptide	Modified Peptides	-0.265216	-0.527703	-0.00272812	0.0479864	0.0905275
M0100001092	trigonelline (N'-methylnicotinate)	Cofactors and Vitamins	Nicotinate and Nicotinamide Metabolism	-0.142953	-0.28494	-0.000967069	0.0486717	0.0916038
M0100020715	heptadecatrienoate (17:3)*	Lipid	Long Chain Polyunsaturated Fatty Acid (n3 and n6)	0.402224	0.00232376	0.802124	0.0488646	0.0917506
M0100009131	1-linoleoyl-2-arachidonoyl-GPC (18:2/20:4n6)*	Lipid	Phosphatidylcholine (PC)	0.170263	0.000634157	0.339892	0.0492668	0.0922884
M0100003239	N-palmitoyltaurine	Lipid	Endocannabinoid	-0.283513	-0.566277	-0.000748393	0.0494798	0.0924705
M0100001293	N-acetylhistidine	Amino Acid	Histidine Metabolism	0.231461	-0.000145812	0.463067	0.0501245	0.0934564
M0100001469	N1-methyl-4-pyridone-3-carboxamide	Cofactors and Vitamins	Nicotinate and Nicotinamide Metabolism	0.299049	-0.000374961	0.598473	0.0502479	0.0934681
M0100000777	hyodeoxycholate	Lipid	Secondary Bile Acid Metabolism	0.754114	-0.0111767	1.51941	0.0529634	0.0982903
M0000001123	chenodeoxycholate	Lipid	Primary Bile Acid Metabolism	1.27727	-0.0224308	2.57697	0.0535193	0.098862
M0100003674	prolylglycine	Peptide	Dipeptide	0.256458	-0.00446411	0.517381	0.0534878	0.098862
M0100000442	quinate	Xenobiotics	Food Component/Plant	0.506472	-0.00935152	1.0223	0.0537028	0.098972
M0100005466	N-acetyltaurine	Amino Acid	Methionine, Cysteine, SAM and Taurine Metabolism	-0.202896	-0.410313	0.004521	0.0544824	0.100177
M0000001489	palmitoyl ethanolamide	Lipid	Endocannabinoid	-0.132133	-0.268032	0.00376681	0.0557631	0.102297
M0100006094	3-hydroxycinnamate sulfate	Xenobiotics	Food Component/Plant	-0.453731	-0.921072	0.0136101	0.0560711	0.102626
M0100001767	pyrraline	Xenobiotics	Food Component/Plant	0.476553	-0.016781	0.969886	0.0571562	0.104134
M0100000616	1-stearoyl-2-arachidonoyl-GPI (18:0/20:4)	Lipid	Phosphatidylinositol (PI)	0.142753	-0.00494746	0.290453	0.0570402	0.104134
M0100001654	1-arachidonoyl-GPI (20:4)*	Lipid	Lysophospholipid	0.168612	-0.00686662	0.344091	0.0583114	0.105997
M0100001413	N4-acetylcytidine	Nucleotide	Pyrimidine Metabolism, Cytidine containing	-0.200246	-0.409566	0.00907419	0.0592807	0.107514
M0100015834	lignoceroylcarnitine (C24)*	Lipid	Fatty Acid Metabolism (Acyl Carnitine, Long Chain Saturated)	-0.306243	-0.627414	0.0149272	0.0600084	0.108587
M0100000763	5-methylcytidine	Nucleotide	Pyrimidine Metabolism, Cytidine containing	0.072688	-0.00508196	0.150458	0.0645787	0.116592
M0100001571	1-arachidonoyl-GPE (20:4n6)*	Lipid	Lysophospholipid	0.128739	-0.00942018	0.266898	0.0652931	0.117616
M0100006190	2-acetamidophenol sulfate	Xenobiotics	Food Component/Plant	0.51944	-0.0396733	1.07855	0.0659985	0.118619
M0100009052	palmitoyl-linoleoyl-glycerol (16:0/18:2) [1]*	Lipid	Diacylglycerol	0.418741	-0.0331654	0.870646	0.0666229	0.119472
M0100009326	catechol glucuronide	Amino Acid	Tyrosine Metabolism	-0.282663	-0.589378	0.0240516	0.0679305	0.121544
M0100020204	N-acetyl-2-aminooctanoate*	Lipid	Fatty Acid, Amino	-0.312874	-0.652966	0.0272187	0.068356	0.122031
M0100008981	1-oleoyl-2-linoleoyl-GPC (18:1/18:2)*	Lipid	Phosphatidylcholine (PC)	0.20216	-0.018238	0.422557	0.0690766	0.123043
M0100001266	N-acetylarginine	Amino Acid	Urea cycle; Arginine and Proline Metabolism	-0.230251	-0.482629	0.0221281	0.0704014	0.125123
M0100020377	ethyl beta-glucopyranoside	Xenobiotics	Food Component/Plant	0.273745	-0.0276652	0.575156	0.0715235	0.126835
M0100021707	3-bromo-5-chloro-2,6-dihydroxybenzoic acid*	Xenobiotics	Chemical	0.216768	-0.022315	0.455852	0.0719511	0.12731
M0100001198	myristoleate (14:1n5)	Lipid	Long Chain Monounsaturated Fatty Acid	-0.662458	-1.39734	0.0724266	0.0734085	0.129602
M0000000917	asparagine	Amino Acid	Alanine and Aspartate Metabolism	0.13912	-0.0156248	0.293864	0.0740922	0.13052
M0000000197	S-adenosylhomocysteine (SAH)	Amino Acid	Methionine, Cysteine, SAM and Taurine Metabolism	-0.461526	-0.97752	0.0544675	0.0754063	0.132542
M0100020378	2-hydroxysebacate	Lipid	Fatty Acid, Dicarboxylate	-0.336188	-0.712385	0.0400094	0.0756358	0.132654
M0100001112	3-hydroxylaurate	Lipid	Fatty Acid, Monohydroxy	-0.514923	-1.0936	0.063757	0.0767507	0.134314
M0100000711	4-acetylphenol sulfate	Xenobiotics	Benzoate Metabolism	0.531435	-0.0670965	1.12997	0.0773175	0.134442
M0100010941	linoleoyl-linoleoyl-glycerol (18:2/18:2) [1]*	Lipid	Diacylglycerol	0.430325	-0.0541792	0.914829	0.0772355	0.134442
M0100002528	sulfate*	Xenobiotics	Chemical	0.136801	-0.0172789	0.290881	0.0773295	0.134442
M0000000891	margarate (17:0)	Lipid	Long Chain Saturated Fatty Acid	0.211897	-0.0277445	0.451539	0.0784096	0.136024
M0100020219	3-formylindole	Xenobiotics	Food Component/Plant	0.278399	-0.0371556	0.593954	0.0790017	0.136754
M0000002029	azelate (C9-DC)	Lipid	Fatty Acid, Dicarboxylate	-0.428776	-0.918348	0.060797	0.0809628	0.139845
M0100001624	3-(3-hydroxyphenyl)propionate	Xenobiotics	Benzoate Metabolism	0.355035	-0.0529841	0.763055	0.0827276	0.142585
M0100004552	1-eicosapentaenoyl-GPE (20:5)*	Lipid	Lysophospholipid	0.343308	-0.052387	0.739004	0.0835276	0.143037
M0100009025	sphingomyelin (d18:1/21:0, d17:1/22:0, d16:1/23:0)*	Lipid	Sphingomyelins	0.207144	-0.0315689	0.445857	0.0834813	0.143037
M0100001721	N2-acetyllysine	Amino Acid	Lysine Metabolism	0.184436	-0.0280768	0.39695	0.0834407	0.143037
M0100001211	sebacate (C10-DC)	Lipid	Fatty Acid, Dicarboxylate	-0.408659	-0.881928	0.0646095	0.0848442	0.144713
M0100015759	stearoylcholine*	Lipid	Fatty Acid Metabolism (Acyl Choline)	-0.595724	-1.2857	0.0942476	0.0848695	0.144713
M0100020781	1-nisinoyl-GPC (24:6)*	Lipid	Lysophospholipid	0.213268	-0.0353315	0.461868	0.0866629	0.147456
M0100021262	isoleucylhydroxyproline*	Peptide	Dipeptide Derivative	0.364028	-0.0616212	0.789678	0.0875342	0.148058
M0100001577	N-acetylcitrulline	Amino Acid	Urea cycle; Arginine and Proline Metabolism	0.289227	-0.0488452	0.627299	0.087439	0.148058
M0100001619	glycerophosphoglycerol	Lipid	Glycerolipid Metabolism	-0.214677	-0.465729	0.036374	0.0875729	0.148058
M0100000841	oxalate (ethanedioate)	Cofactors and Vitamins	Ascorbate and Aldarate Metabolism	-0.20176	-0.43856	0.0350402	0.0885992	0.149476
M0100006296	sphingomyelin (d18:1/22:2, d18:2/22:1, d16:1/24:2)*	Lipid	Sphingomyelins	-0.0938123	-0.204368	0.0167435	0.0897674	0.151127
M0000001090	bilirubin (Z,Z)	Cofactors and Vitamins	Hemoglobin and Porphyrin Metabolism	-0.231478	-0.50522	0.0422637	0.090768	0.15249
M0000001231	dihomo-linoleate (20:2n6)	Lipid	Long Chain Polyunsaturated Fatty Acid (n3 and n6)	0.284837	-0.0536977	0.623371	0.0922216	0.154607
M0100005371	1-dihomo-linolenoyl-GPE (20:3n3 or 6)*	Lipid	Lysophospholipid	0.311575	-0.059534	0.682685	0.0928484	0.155331
M0100015788	sphingomyelin (d18:2/18:1)*	Lipid	Sphingomyelins	-0.161165	-0.353499	0.0311696	0.0934208	0.155962
M0100021011	glycitein glucuronide (2)*	Xenobiotics	Food Component/Plant	0.574968	-0.114256	1.26419	0.0947312	0.157819
M0000001141	4-hydroxyphenylpyruvate	Amino Acid	Tyrosine Metabolism	0.581306	-0.120869	1.28348	0.097013	0.161284
M0100010936	oleoyl-arachidonoyl-glycerol (18:1/20:4) [1]*	Lipid	Diacylglycerol	-0.283893	-0.627894	0.0601072	0.0979577	0.162516
M0100001872	1-stearoyl-2-arachidonoyl-GPS (18:0/20:4)	Lipid	Phosphatidylserine (PS)	-0.714811	-1.58635	0.15673	0.0998391	0.165294
M0000000826	xylose	Carbohydrate	Pentose Metabolism	0.594531	-0.131122	1.32018	0.100161	0.165484
M0100002875	1-(1-enyl-palmitoyl)-GPC (P-16:0)*	Lipid	Lysoplasmalogen	0.146616	-0.0326221	0.325855	0.10065	0.165948
M0100010949	stearoyl-arachidonoyl-glycerol (18:0/20:4) [1]*	Lipid	Diacylglycerol	-0.218055	-0.486485	0.0503746	0.102791	0.169128
M0100005351	1-eicosapentaenoyl-GPC (20:5)*	Lipid	Lysophospholipid	0.289301	-0.0685129	0.647114	0.104255	0.170863
M0100008915	1-palmitoyl-2-docosahexaenoyl-GPC (16:0/22:6)	Lipid	Phosphatidylcholine (PC)	-0.215834	-0.482799	0.0511298	0.104273	0.170863
M0100001313	gamma-glutamylmethionine	Peptide	Gamma-glutamyl Amino Acid	-0.453838	-1.01594	0.108259	0.10469	0.171194
M0100002913	ursocholate	Lipid	Secondary Bile Acid Metabolism	0.566081	-0.143466	1.27563	0.108472	0.177015
M0100001625	6beta-hydroxylithocholate	Lipid	Secondary Bile Acid Metabolism	0.621182	-0.162248	1.40461	0.110452	0.179879
M0100000039	methionine sulfoxide	Amino Acid	Methionine, Cysteine, SAM and Taurine Metabolism	0.187281	-0.0493591	0.423922	0.111057	0.180129
M0100001145	3-hydroxysebacate	Lipid	Fatty Acid, Monohydroxy	-0.511965	-1.15874	0.134813	0.110997	0.180129
M0100002679	gamma-carboxyglutamate	Amino Acid	Glutamate Metabolism	-0.185758	-0.421066	0.0495498	0.111874	0.181085
M0100009124	1-margaroyl-2-arachidonoyl-GPC (17:0/20:4)*	Lipid	Phosphatidylcholine (PC)	0.184912	-0.0517621	0.421585	0.115264	0.186195
M0100002544	4-hydroxyglutamate	Amino Acid	Glutamate Metabolism	0.232826	-0.0665965	0.532249	0.11684	0.188361
M0100016038	(N(1) + N(8))-acetylspermidine	Amino Acid	Polyamine Metabolism	-0.212277	-0.485552	0.0609986	0.117181	0.188529
M0100001605	catechol sulfate	Xenobiotics	Benzoate Metabolism	0.237077	-0.0699642	0.544119	0.11919	0.191376
M0100020272	dihydroferulic acid sulfate	Xenobiotics	Food Component/Plant	0.52172	-0.155532	1.19897	0.119969	0.19224
M0100001006	N-acetylglycine	Amino Acid	Glycine, Serine and Threonine Metabolism	0.195326	-0.0589859	0.449638	0.120976	0.193395
M0000000355	histidine	Amino Acid	Histidine Metabolism	0.0919679	-0.0278437	0.21178	0.121175	0.193395
M0100000840	tartronate (hydroxymalonate)	Xenobiotics	Food Component/Plant	-0.209169	-0.482273	0.0639341	0.12193	0.194212
M0100022120	oxindolylalanine	Amino Acid	Tryptophan Metabolism	0.311907	-0.096617	0.720432	0.122999	0.195525
M0100002227	4-cholesten-3-one	Lipid	Sterol	-0.0908415	-0.210061	0.0283776	0.123684	0.196222
M0100001066	beta-muricholate	Lipid	Primary Bile Acid Metabolism	0.551779	-0.178717	1.28228	0.126691	0.200593
M0100001153	2-hydroxyadipate	Lipid	Fatty Acid, Dicarboxylate	-0.391193	-0.91064	0.128254	0.127728	0.201835
M0000000189	N6,N6,N6-trimethyllysine	Amino Acid	Lysine Metabolism	-0.19198	-0.447731	0.0637702	0.12886	0.202821
M0100003119	N-oleoyltaurine	Lipid	Endocannabinoid	-0.244547	-0.57015	0.0810568	0.128673	0.202821
M0100021784	4-chlorobenzoic acid	Xenobiotics	Chemical	0.0596231	-0.0198855	0.139132	0.129214	0.202978
M0100008955	tricosanoyl sphingomyelin (d18:1/23:0)*	Lipid	Sphingomyelins	0.142319	-0.0495153	0.334154	0.133	0.208514
M0100009049	4-ethylphenol glucuronide	Xenobiotics	Benzoate Metabolism	1.00245	-0.353458	2.35835	0.134233	0.209893
M0100006103	3-hydroxyindolin-2-one sulfate	Xenobiotics	Food Component/Plant	-0.308011	-0.724828	0.108805	0.134405	0.209893
M0000000340	glycine	Amino Acid	Glycine, Serine and Threonine Metabolism	-0.102475	-0.241317	0.0363671	0.134838	0.210157
M0100000672	1-myristoyl-2-palmitoyl-GPC (14:0/16:0)	Lipid	Phosphatidylcholine (PC)	-0.149703	-0.352778	0.0533729	0.135269	0.210419
M0100020205	hydroxyasparagine**	Amino Acid	Alanine and Aspartate Metabolism	-0.115155	-0.271689	0.0413792	0.136011	0.211161
M0000000250	biliverdin	Cofactors and Vitamins	Hemoglobin and Porphyrin Metabolism	-0.292311	-0.689974	0.105353	0.136296	0.211193
M0100009222	1-linoleoyl-2-arachidonoyl-GPE (18:2/20:4)*	Lipid	Phosphatidylethanolamine (PE)	0.43533	-0.158613	1.02927	0.137336	0.212392
M0100015792	sphingomyelin (d18:1/25:0, d19:0/24:1, d20:1/23:0, d19:1/24:0)*	Lipid	Sphingomyelins	0.133293	-0.0487863	0.315373	0.137774	0.212657
M0100004575	N2,N5-diacetylornithine	Amino Acid	Urea cycle; Arginine and Proline Metabolism	-0.163449	-0.387288	0.0603902	0.138691	0.213659
M0100009028	N-palmitoyl-sphinganine (d18:0/16:0)	Lipid	Dihydroceramides	-0.21991	-0.522597	0.082776	0.140527	0.21607
M0100019968	lyxonate	Carbohydrate	Pentose Metabolism	0.124627	-0.04785	0.297104	0.142524	0.2183
M0100000963	homocitrulline	Amino Acid	Urea cycle; Arginine and Proline Metabolism	-0.200004	-0.476634	0.0766252	0.142305	0.2183
M0100000447	gentisate	Amino Acid	Tyrosine Metabolism	0.200303	-0.0775	0.478107	0.143312	0.219086
M0000000980	pentadecanoate (15:0)	Lipid	Long Chain Saturated Fatty Acid	0.192704	-0.0756058	0.461014	0.144752	0.220865
M0100005384	O-sulfo-tyrosine	Xenobiotics	Chemical	-0.152258	-0.366203	0.061686	0.148154	0.225623
M0000001099	guanosine	Nucleotide	Purine Metabolism, Guanine containing	0.335191	-0.138408	0.808789	0.150224	0.228341
M0100021372	2-hydroxy-4-(methylthio)butanoic acid	Amino Acid	Methionine, Cysteine, SAM and Taurine Metabolism	0.339703	-0.145194	0.824601	0.154084	0.233319
M0100009123	1-pentadecanoyl-2-docosahexaenoyl-GPC (15:0/22:6)*	Lipid	Phosphatidylcholine (PC)	0.273287	-0.116731	0.663305	0.15401	0.233319
M0100001207	4-imidazoleacetate	Amino Acid	Histidine Metabolism	0.248962	-0.107871	0.605794	0.155648	0.23524
M0100006098	3-hydroxypyridine sulfate	Xenobiotics	Chemical	0.364541	-0.15869	0.887771	0.15619	0.235613
M0100005389	ferulic acid 4-sulfate	Xenobiotics	Food Component/Plant	0.464365	-0.203953	1.13268	0.157228	0.236732
M0100000774	phenyllactate (PLA)	Amino Acid	Phenylalanine Metabolism	0.48536	-0.215592	1.18631	0.158556	0.237388
M0100005352	1-eicosenoyl-GPC (20:1)*	Lipid	Lysophospholipid	0.137821	-0.0610661	0.336707	0.158261	0.237388
M0100003869	taurohyodeoxycholic acid	Lipid	Secondary Bile Acid Metabolism	-0.57656	-1.40853	0.255413	0.158237	0.237388
M0100001461	1-stearoyl-GPE (18:0)	Lipid	Lysophospholipid	0.0933148	-0.0416185	0.228248	0.159039	0.237665
M0100002367	2R,3R-dihydroxybutyrate	Lipid	Fatty Acid, Dihydroxy	-0.0974342	-0.238517	0.0436484	0.159567	0.238008
M0100002871	1-adrenoyl-GPC (22:4)*	Lipid	Lysophospholipid	0.111912	-0.0510603	0.274884	0.161775	0.240851
M0100001859	chiro-inositol	Lipid	Inositol Metabolism	-0.205426	-0.507847	0.0969947	0.166019	0.24671
M0100008904	1-stearoyl-2-oleoyl-GPC (18:0/18:1)	Lipid	Phosphatidylcholine (PC)	0.0874668	-0.0423846	0.217318	0.169332	0.249929
M0100004644	1-methylhypoxanthine	Nucleotide	Purine Metabolism, (Hypo)Xanthine/Inosine containing	-0.207327	-0.515145	0.100492	0.169364	0.249929
M0100002953	16-hydroxypalmitate	Lipid	Fatty Acid, Monohydroxy	-0.31313	-0.778121	0.151861	0.169438	0.249929
M0100002796	cis-4-decenoate (10:1n6)*	Lipid	Medium Chain Fatty Acid	-0.329024	-0.817263	0.159214	0.16915	0.249929
M0100001452	isovalerylglycine	Amino Acid	Leucine, Isoleucine and Valine Metabolism	-0.19335	-0.485851	0.0991508	0.176857	0.260391
M0100003001	1-(1-enyl-stearoyl)-GPE (P-18:0)*	Lipid	Lysoplasmalogen	0.138611	-0.0714419	0.348664	0.177552	0.260933
M0100009215	1-stearoyl-2-dihomo-linolenoyl-GPE (18:0/20:3n3 or 6)*	Lipid	Phosphatidylethanolamine (PE)	0.254715	-0.133643	0.643073	0.180019	0.263587
M0100001294	gamma-glutamylglycine	Peptide	Gamma-glutamyl Amino Acid	-0.123151	-0.31077	0.0644682	0.179703	0.263587
M0100005350	1-linolenoyl-GPC (18:3)*	Lipid	Lysophospholipid	0.162297	-0.0857744	0.410367	0.181038	0.264593
M0100021536	N,N-dimethylvaline	Amino Acid	Leucine, Isoleucine and Valine Metabolism	-0.22647	-0.577745	0.124806	0.187041	0.272868
M0100021000	hydroxypalmitoyl sphingomyelin (d18:1/16:0(OH))**	Lipid	Sphingomyelins	0.0924765	-0.0516467	0.2366	0.189003	0.275227
M0100001178	3-carboxy-4-methyl-5-propyl-2-furanpropanoate (CMPF)	Lipid	Fatty Acid, Dicarboxylate	0.112921	-0.0644785	0.290321	0.192321	0.279548
M0100005986	sphingomyelin (d18:1/24:1, d18:2/24:0)*	Lipid	Sphingomyelins	-0.0893548	-0.230647	0.0519378	0.195033	0.282975
M0000000888	caprate (10:0)	Lipid	Medium Chain Fatty Acid	-0.225175	-0.582868	0.132517	0.196949	0.285237
M0100009009	1-(1-enyl-palmitoyl)-2-linoleoyl-GPC (P-16:0/18:2)*	Lipid	Plasmalogen	0.11295	-0.0668036	0.292703	0.197725	0.285842
M0000001053	3-ureidopropionate	Nucleotide	Pyrimidine Metabolism, Uracil containing	-0.386548	-1.00322	0.230122	0.198749	0.286802
M0000000093	alpha-ketoglutarate	Energy	TCA Cycle	0.178368	-0.106662	0.463397	0.199452	0.287297
M0100001208	1-methyl-4-imidazoleacetate	Amino Acid	Histidine Metabolism	0.317086	-0.191347	0.825518	0.200892	0.28885
M0100001182	docosadienoate (22:2n6)	Lipid	Long Chain Polyunsaturated Fatty Acid (n3 and n6)	-0.153113	-0.399752	0.0935261	0.202834	0.291117
M0100001335	eicosenoate (20:1)	Lipid	Long Chain Monounsaturated Fatty Acid	-0.206564	-0.540073	0.126945	0.203813	0.291998
M0100000007	carnitine	Lipid	Carnitine Metabolism	-0.114991	-0.301498	0.0715156	0.205748	0.294242
M0000001137	oleoyl ethanolamide	Lipid	Endocannabinoid	-0.113735	-0.299033	0.0715629	0.207659	0.296444
M0100001562	2-palmitoyl-GPC (16:0)*	Lipid	Lysophospholipid	0.0775219	-0.0507225	0.205766	0.214219	0.304258
M0100006629	maleoylcarnitine	Xenobiotics	Drug - Other	0.0738103	-0.0482978	0.195918	0.214232	0.304258
M0100009027	sphingomyelin (d18:0/18:0, d19:0/17:0)*	Lipid	Dihydrosphingomyelins	-0.217212	-0.576595	0.14217	0.214277	0.304258
M0000001539	1-palmitoyl-2-oleoyl-GPC (16:0/18:1)	Lipid	Phosphatidylcholine (PC)	-0.0858149	-0.228548	0.0569178	0.216554	0.306944
M0100002060	1-docosahexaenoyl-GPE (22:6)*	Lipid	Lysophospholipid	-0.149591	-0.40032	0.101138	0.219887	0.311117
M0000000535	uridine	Nucleotide	Pyrimidine Metabolism, Uracil containing	-0.216889	-0.580868	0.147089	0.220427	0.311329
M0100008914	1-palmitoyl-2-arachidonoyl-GPC (16:0/20:4n6)	Lipid	Phosphatidylcholine (PC)	-0.112144	-0.30237	0.078083	0.225108	0.316833
M0000000519	myristate (14:0)	Lipid	Long Chain Saturated Fatty Acid	-0.275876	-0.743849	0.192097	0.225118	0.316833
M0100020478	dodecadienoate (12:2)*	Lipid	Fatty Acid, Dicarboxylate	-0.30645	-0.826985	0.214084	0.225706	0.317101
M0100008980	1-stearoyl-2-linoleoyl-GPC (18:0/18:2)*	Lipid	Phosphatidylcholine (PC)	0.0642853	-0.0454042	0.173975	0.227689	0.319325
M0100000292	protoporphyrin IX	Cofactors and Vitamins	Hemoglobin and Porphyrin Metabolism	-0.490518	-1.34034	0.359308	0.234411	0.328175
M0100009126	1-arachidoyl-2-arachidonoyl-GPC (20:0/20:4)*	Lipid	Phosphatidylcholine (PC)	0.112621	-0.0838206	0.309062	0.237411	0.331794
M0100003008	2-stearoyl-GPI (18:0)*	Lipid	Lysophospholipid	0.234394	-0.178624	0.647411	0.241929	0.337516
M0000000218	allantoic acid	Nucleotide	Purine Metabolism, (Hypo)Xanthine/Inosine containing	-0.0864273	-0.238874	0.0660195	0.242386	0.337564
M0000000344	guanidinoacetate	Amino Acid	Creatine Metabolism	-0.248055	-0.687367	0.191256	0.244193	0.339488
M0100001777	1-oleoyl-GPI (18:1)	Lipid	Lysophospholipid	0.131115	-0.105902	0.368131	0.253401	0.351676
M0100000656	1-stearoyl-GPI (18:0)	Lipid	Lysophospholipid	0.224426	-0.182092	0.630945	0.254313	0.352329
M0000000231	arginine	Amino Acid	Urea cycle; Arginine and Proline Metabolism	0.456461	-0.380447	1.29337	0.259798	0.359305
M0100009014	1-(1-enyl-palmitoyl)-2-arachidonoyl-GPC (P-16:0/20:4)*	Lipid	Plasmalogen	-0.112283	-0.320855	0.0962895	0.265729	0.366871
M0100020536	4-ethylcatechol sulfate	Xenobiotics	Benzoate Metabolism	0.425082	-0.365912	1.21608	0.266523	0.367332
M0100000015	xanthurenate	Amino Acid	Tryptophan Metabolism	0.144458	-0.125068	0.413984	0.267737	0.367736
M0000000452	palmitoleate (16:1n7)	Lipid	Long Chain Monounsaturated Fatty Acid	-0.396472	-1.1358	0.342854	0.267491	0.367736
M0000000111	3-hydroxyisobutyrate	Amino Acid	Leucine, Isoleucine and Valine Metabolism	-0.161924	-0.464345	0.140497	0.268201	0.36774
M0000000913	maltose	Carbohydrate	Glycogen Metabolism	0.241541	-0.213256	0.696337	0.271909	0.372185
M0000000932	caprylate (8:0)	Lipid	Medium Chain Fatty Acid	-0.207659	-0.601526	0.186208	0.275251	0.376114
M0100019978	octadecenedioate (C18:1-DC)	Lipid	Fatty Acid, Dicarboxylate	0.241487	-0.218085	0.701059	0.276794	0.377575
M0100000846	erythritol	Xenobiotics	Food Component/Plant	0.115511	-0.104873	0.335895	0.277952	0.378508
M0100003695	mannonate*	Xenobiotics	Food Component/Plant	-0.104198	-0.303828	0.095433	0.279868	0.38036
M0100016019	1-palmitoyl-2-pentadecanoyl-GPC (16:0/15:0)*	Lipid	Phosphatidylcholine (PC)	-0.12749	-0.371957	0.116978	0.280265	0.38036
M0100004542	2-aminoheptanoate	Lipid	Fatty Acid, Amino	0.138015	-0.127425	0.403454	0.281635	0.38157
M0000001526	1-palmitoyl-2-oleoyl-GPE (16:0/18:1)	Lipid	Phosphatidylethanolamine (PE)	-0.299537	-0.880313	0.281239	0.285362	0.385964
M0000000098	kynurenate	Amino Acid	Tryptophan Metabolism	0.161299	-0.152148	0.474746	0.286395	0.386692
M0000000071	5-hydroxyindoleacetate	Amino Acid	Tryptophan Metabolism	0.082742	-0.0782128	0.243697	0.286869	0.386692
M0100009055	palmitoyl-linoleoyl-glycerol (16:0/18:2) [2]*	Lipid	Diacylglycerol	0.219162	-0.208367	0.646692	0.288166	0.387133
M0100006295	sphingomyelin (d18:1/22:1, d18:2/22:0, d16:1/24:1)*	Lipid	Sphingomyelins	-0.0949528	-0.280015	0.0901098	0.287753	0.387133
M0100001540	glutamine_degradant*	Partially Characterized Molecules	Partially Characterized Molecules	-0.147183	-0.435499	0.141134	0.290091	0.389064
M0100003240	N-stearoyltaurine	Lipid	Endocannabinoid	0.0994719	-0.0958973	0.294841	0.291307	0.390038
M0100001778	1-linoleoyl-GPI (18:2)*	Lipid	Lysophospholipid	-0.0940737	-0.281348	0.0932007	0.297539	0.397716
M0000000240	3-(4-hydroxyphenyl)lactate	Amino Acid	Tyrosine Metabolism	-0.134935	-0.404012	0.134143	0.298332	0.398108
M0100005946	2-keto-3-deoxy-gluconate	Xenobiotics	Food Component/Plant	0.380171	-0.379651	1.13999	0.299376	0.398835
M0000000391	citrulline	Amino Acid	Urea cycle; Arginine and Proline Metabolism	0.0742386	-0.075087	0.223564	0.302334	0.402104
M0100008990	1-palmitoyl-2-arachidonoyl-GPE (16:0/20:4)*	Lipid	Phosphatidylethanolamine (PE)	-0.207838	-0.631378	0.215702	0.308386	0.409471
M0000001113	4-acetamidobutanoate	Amino Acid	Polyamine Metabolism	-0.0958047	-0.291756	0.100147	0.310089	0.411048
M0100001193	adrenate (22:4n6)	Lipid	Long Chain Polyunsaturated Fatty Acid (n3 and n6)	0.197547	-0.210625	0.60572	0.314809	0.416308
M0100015791	sphingomyelin (d18:2/23:1)*	Lipid	Sphingomyelins	0.0600258	-0.0641179	0.184169	0.315254	0.416308
M0100020241	gamma-glutamylcitrulline*	Peptide	Gamma-glutamyl Amino Acid	-0.149616	-0.459293	0.160061	0.315622	0.416308
M0100009232	thioproline	Xenobiotics	Chemical	0.212536	-0.229083	0.654154	0.317426	0.416969
M0100006294	behenoyl sphingomyelin (d18:1/22:0)*	Lipid	Sphingomyelins	0.108697	-0.117289	0.334683	0.317691	0.416969
M0100000808	cysteine s-sulfate	Amino Acid	Methionine, Cysteine, SAM and Taurine Metabolism	-0.284738	-0.875396	0.305921	0.316651	0.416969
M0100008977	1-stearoyl-2-arachidonoyl-GPE (18:0/20:4)	Lipid	Phosphatidylethanolamine (PE)	-0.158381	-0.491551	0.174788	0.323156	0.423446
M0100009278	14-HDoHE/17-HDoHE	Lipid	Docosanoid	-0.320611	-1.00042	0.359201	0.326854	0.427589
M0000001538	stearoyl sphingomyelin (d18:1/18:0)	Lipid	Sphingomyelins	-0.100752	-0.315832	0.114329	0.330006	0.431006
M0100002619	sedoheptulose	Carbohydrate	Pentose Metabolism	0.233255	-0.267569	0.734079	0.332693	0.433328
M0100001491	N-glycolylneuraminate	Carbohydrate	Aminosugar Metabolism	0.0947815	-0.109039	0.298603	0.333413	0.433328
M0000000893	arachidate (20:0)	Lipid	Long Chain Saturated Fatty Acid	0.0430494	-0.0494246	0.135523	0.332906	0.433328
M0100009147	1-stearyl-GPC (O-18:0)*	Lipid	Lysoplasmalogen	0.0648851	-0.0767767	0.206547	0.340474	0.441786
M0100000285	N-alpha-acetylornithine	Amino Acid	Urea cycle; Arginine and Proline Metabolism	0.19565	-0.237976	0.629275	0.347475	0.450139
M0100001229	stearidonate (18:4n3)	Lipid	Long Chain Polyunsaturated Fatty Acid (n3 and n6)	0.224064	-0.276241	0.72437	0.350935	0.453713
M0100008992	1-stearoyl-2-docosahexaenoyl-GPE (18:0/22:6)*	Lipid	Phosphatidylethanolamine (PE)	-0.1509	-0.488155	0.186356	0.351371	0.453713
M0000000803	mannose	Carbohydrate	Fructose, Mannose and Galactose Metabolism	0.100629	-0.124818	0.326075	0.352498	0.454432
M0000000381	2-aminoadipate	Amino Acid	Lysine Metabolism	0.143621	-0.179216	0.466458	0.354045	0.45569
M0100019982	octadecadienedioate (C18:2-DC)*	Lipid	Fatty Acid, Dicarboxylate	0.159219	-0.199518	0.517956	0.355133	0.456354
M0100009007	1-(1-enyl-palmitoyl)-2-oleoyl-GPC (P-16:0/18:1)*	Lipid	Plasmalogen	-0.0750324	-0.244881	0.0948164	0.35731	0.458413
M0100004089	2-hydroxydecanoate	Lipid	Fatty Acid, Monohydroxy	-0.117375	-0.384312	0.149563	0.359472	0.460448
M0100006298	lignoceroyl sphingomyelin (d18:1/24:0)	Lipid	Sphingomyelins	0.0708094	-0.0915005	0.233119	0.363131	0.464389
M0100001456	7-methylguanine	Nucleotide	Purine Metabolism, Guanine containing	-0.0682298	-0.226193	0.0897334	0.367757	0.469552
M0100008956	sphingomyelin (d18:2/23:0, d18:1/23:1, d17:1/24:1)*	Lipid	Sphingomyelins	0.0700018	-0.0925962	0.2326	0.369278	0.470741
M0000001648	taurocholate	Lipid	Primary Bile Acid Metabolism	-0.198451	-0.66132	0.264418	0.371197	0.472433
M0100001253	N-acetylglutamine	Amino Acid	Glutamate Metabolism	0.0726007	-0.0979691	0.243171	0.374565	0.47596
M0000000407	lysine	Amino Acid	Lysine Metabolism	0.0336786	-0.0468882	0.114245	0.382912	0.485362
M0100001566	1-docosahexaenoyl-GPC (22:6)*	Lipid	Lysophospholipid	-0.0663884	-0.225297	0.0925198	0.383181	0.485362
M0100005373	fructosyllysine	Amino Acid	Lysine Metabolism	0.0911587	-0.127764	0.310081	0.38471	0.486527
M0100001310	nicotinamide riboside	Cofactors and Vitamins	Nicotinate and Nicotinamide Metabolism	0.218088	-0.30694	0.743116	0.385832	0.487175
M0100009146	1-stearoyl-2-adrenoyl-GPC (18:0/22:4)*	Lipid	Phosphatidylcholine (PC)	0.0871893	-0.123131	0.29751	0.386755	0.487567
M0100002167	12-HETE	Lipid	Eicosanoid	0.355165	-0.506887	1.21722	0.389602	0.490383
M0100008998	gamma-tocopherol/beta-tocopherol	Cofactors and Vitamins	Tocopherol Metabolism	0.179803	-0.258414	0.618021	0.391498	0.491993
M0100006679	phenol glucuronide	Amino Acid	Tyrosine Metabolism	0.313136	-0.454072	1.08034	0.393921	0.494259
M0100001606	cholesterol sulfate	Lipid	Sterol	0.0813307	-0.120409	0.283071	0.399582	0.499791
M0000000212	5-methylthioadenosine (MTA)	Amino Acid	Polyamine Metabolism	-0.0936464	-0.325792	0.138499	0.3993	0.499791
M0100000773	3-hydroxyoctanoate	Lipid	Fatty Acid, Monohydroxy	-0.185015	-0.646367	0.276336	0.401994	0.502021
M0000001629	taurochenodeoxycholate	Lipid	Primary Bile Acid Metabolism	0.154551	-0.232386	0.541488	0.403833	0.503529
M0000000181	laurate (12:0)	Lipid	Medium Chain Fatty Acid	-0.148633	-0.522245	0.22498	0.405662	0.505021
M0100001337	linolenate [alpha or gamma; (18:3n3 or 6)]	Lipid	Long Chain Polyunsaturated Fatty Acid (n3 and n6)	0.201002	-0.30758	0.709584	0.408662	0.507751
M0100002927	S-methylcysteine sulfoxide	Amino Acid	Methionine, Cysteine, SAM and Taurine Metabolism	-0.146257	-0.516699	0.224185	0.409128	0.507751
M0100001612	N-acetyl-aspartyl-glutamate (NAAG)	Amino Acid	Glutamate Metabolism	-0.0877736	-0.314075	0.138528	0.417214	0.516982
M0100000660	1,2-distearoyl-GPC (18:0/18:0)	Lipid	Phosphatidylcholine (PC)	-0.0813062	-0.291242	0.12863	0.417882	0.517008
M0100009225	1-(1-enyl-stearoyl)-2-linoleoyl-GPE (P-18:0/18:2)*	Lipid	Plasmalogen	0.109656	-0.175866	0.395179	0.421683	0.520903
M0100001155	2-methylbutyrylglycine	Amino Acid	Leucine, Isoleucine and Valine Metabolism	-0.105675	-0.381826	0.170476	0.423317	0.522113
M0100015790	sphingomyelin (d18:2/21:0, d16:2/23:0)*	Lipid	Sphingomyelins	0.120915	-0.19652	0.43835	0.425396	0.523867
M0100001810	dimethylarginine (SDMA + ADMA)	Amino Acid	Urea cycle; Arginine and Proline Metabolism	0.0529957	-0.0864866	0.192478	0.426544	0.524471
M0100001856	1-stearoyl-2-oleoyl-GPE (18:0/18:1)	Lipid	Phosphatidylethanolamine (PE)	-0.178432	-0.650046	0.293181	0.428447	0.526001
M0100000272	allo-threonine	Amino Acid	Glycine, Serine and Threonine Metabolism	-0.162293	-0.594221	0.269635	0.431555	0.528192
M0100000706	alpha-hydroxyisocaproate	Amino Acid	Leucine, Isoleucine and Valine Metabolism	-0.169715	-0.621159	0.281729	0.431318	0.528192
M0100001412	N2,N2-dimethylguanosine	Nucleotide	Purine Metabolism, Guanine containing	-0.0842014	-0.310994	0.142591	0.436923	0.533126
M0100009394	hexadecadienoate (16:2n6)	Lipid	Long Chain Polyunsaturated Fatty Acid (n3 and n6)	-0.192114	-0.70928	0.325052	0.436677	0.533126
M0100000630	1-oleoyl-GPS (18:1)	Lipid	Lysophospholipid	0.173881	-0.299977	0.647739	0.442157	0.538502
M0100000665	docosahexaenoate (DHA; 22:6n3)	Lipid	Long Chain Polyunsaturated Fatty Acid (n3 and n6)	0.123686	-0.214288	0.46166	0.443353	0.538502
M0100000715	1-methylguanidine	Amino Acid	Guanidino and Acetamido Metabolism	-0.152397	-0.568239	0.263445	0.442727	0.538502
M0100000800	indoleacrylate	Amino Acid	Tryptophan Metabolism	-0.105163	-0.397042	0.186715	0.450283	0.546088
M0100009184	1-stearoyl-2-dihomo-linolenoyl-GPI (18:0/20:3n3 or 6)*	Lipid	Phosphatidylinositol (PI)	-0.102288	-0.390172	0.185595	0.45644	0.552714
M0100002462	5-(galactosylhydroxy)-lysine	Amino Acid	Lysine Metabolism	0.0461428	-0.0848404	0.177126	0.460207	0.55574
M0100001551	1-arachidonoyl-GPC (20:4n6)*	Lipid	Lysophospholipid	-0.0418674	-0.160748	0.0770132	0.460331	0.55574
M0100015965	ethyl alpha-glucopyranoside	Xenobiotics	Food Component/Plant	-0.1571	-0.609734	0.295534	0.466716	0.562597
M0000000244	beta-alanine	Nucleotide	Pyrimidine Metabolism, Uracil containing	-0.0603581	-0.235454	0.114738	0.469697	0.564584
M0100009002	1-(1-enyl-palmitoyl)-2-arachidonoyl-GPE (P-16:0/20:4)*	Lipid	Plasmalogen	-0.145352	-0.567091	0.276387	0.469779	0.564584
M0100003868	glycohyodeoxycholate	Lipid	Secondary Bile Acid Metabolism	0.377264	-0.724886	1.47941	0.472752	0.567152
M0100020975	3-hydroxy-2-methylpyridine sulfate	Xenobiotics	Chemical	0.222376	-0.428157	0.872909	0.473337	0.567152
M0000000279	cystine	Amino Acid	Methionine, Cysteine, SAM and Taurine Metabolism	0.0639519	-0.124445	0.252348	0.476365	0.569924
M0000000194	N-formylmethionine	Amino Acid	Methionine, Cysteine, SAM and Taurine Metabolism	0.0549169	-0.107517	0.217351	0.478107	0.571152
M0100008916	1-stearoyl-2-docosahexaenoyl-GPC (18:0/22:6)	Lipid	Phosphatidylcholine (PC)	-0.0570764	-0.226415	0.112262	0.479424	0.571869
M0000001221	creatine	Amino Acid	Creatine Metabolism	-0.0648372	-0.258522	0.128847	0.482369	0.574264
M0100002951	eicosanedioate (C20-DC)	Lipid	Fatty Acid, Dicarboxylate	-0.0794379	-0.317017	0.158141	0.482871	0.574264
M0100010901	gamma-glutamyl-alpha-lysine	Peptide	Gamma-glutamyl Amino Acid	-0.0454731	-0.181711	0.0907651	0.483627	0.574307
M0100006191	p-cresol glucuronide*	Amino Acid	Tyrosine Metabolism	0.229626	-0.471521	0.930773	0.491733	0.583065
M0100003901	2-stearoyl-GPE (18:0)*	Lipid	Lysophospholipid	0.0537414	-0.111069	0.218552	0.493577	0.584384
M0000001002	allantoin	Nucleotide	Purine Metabolism, (Hypo)Xanthine/Inosine containing	-0.0318563	-0.130761	0.0670486	0.498785	0.589674
M0100002952	docosadioate (C22-DC)	Lipid	Fatty Acid, Dicarboxylate	0.0888339	-0.188821	0.366489	0.501599	0.59125
M0000000424	palmitate (16:0)	Lipid	Long Chain Saturated Fatty Acid	-0.0863047	-0.355978	0.183368	0.50148	0.59125
M0100001860	pinitol	Lipid	Inositol Metabolism	0.0864663	-0.185192	0.358125	0.503773	0.592937
M0000001105	alpha-tocopherol	Cofactors and Vitamins	Tocopherol Metabolism	-0.239635	-0.999931	0.520662	0.507872	0.59688
M0000000536	2'-deoxyuridine	Nucleotide	Pyrimidine Metabolism, Uracil containing	-0.0586314	-0.246661	0.129399	0.512337	0.60036
M0100010922	linoleoyl-arachidonoyl-glycerol (18:2/20:4) [1]*	Lipid	Diacylglycerol	-0.0845465	-0.35561	0.186517	0.512221	0.60036
M0100008984	1-palmitoyl-2-palmitoleoyl-GPC (16:0/16:1)*	Lipid	Phosphatidylcholine (PC)	-0.0536045	-0.229599	0.12239	0.522017	0.610805
M0000000800	cysteine	Amino Acid	Methionine, Cysteine, SAM and Taurine Metabolism	0.129733	-0.300244	0.55971	0.525869	0.614412
M0000001162	N-acetylneuraminate	Carbohydrate	Aminosugar Metabolism	0.0705562	-0.164089	0.305201	0.527257	0.615134
M0100009239	isocitric lactone	Energy	TCA Cycle	0.0879515	-0.211211	0.387115	0.536362	0.624842
M0100006106	maltol sulfate	Xenobiotics	Food Component/Plant	0.145342	-0.356272	0.646956	0.542174	0.630692
M0100008993	1-palmitoyl-2-arachidonoyl-GPI (16:0/20:4)*	Lipid	Phosphatidylinositol (PI)	-0.0464537	-0.209974	0.117067	0.549984	0.638846
M0100001416	orotidine	Nucleotide	Pyrimidine Metabolism, Orotate containing	0.0482098	-0.122565	0.218985	0.552459	0.640788
M0100001296	stachydrine	Xenobiotics	Food Component/Plant	-0.0477442	-0.219404	0.123916	0.558259	0.646575
M0100001485	gamma-glutamylisoleucine*	Peptide	Gamma-glutamyl Amino Acid	0.0618391	-0.161217	0.284895	0.559511	0.647087
M0000001342	3-methoxytyrosine	Amino Acid	Tyrosine Metabolism	0.0485762	-0.130753	0.227906	0.568436	0.656458
M0100001295	gamma-glutamyltryptophan	Peptide	Gamma-glutamyl Amino Acid	-0.0896984	-0.426342	0.246945	0.574696	0.662727
M0000001052	glycerate	Carbohydrate	Glycolysis, Gluconeogenesis, and Pyruvate Metabolism	0.124541	-0.356659	0.605742	0.585575	0.674299
M0000001025	pipecolate	Amino Acid	Lysine Metabolism	-0.0342981	-0.167184	0.098588	0.586595	0.6745
M0100003265	2-oxo-1-pyrrolidinepropionate	Xenobiotics	Chemical	-0.107568	-0.533583	0.318447	0.594653	0.682782
M0100001300	alpha-hydroxyisovalerate	Amino Acid	Leucine, Isoleucine and Valine Metabolism	-0.0761434	-0.380152	0.227865	0.597592	0.685171
M0100000924	1-oleoylglycerol (18:1)	Lipid	Monoacylglycerol	-0.149582	-0.751624	0.452461	0.6005	0.687516
M0100002466	cysteinylglycine disulfide*	Amino Acid	Glutathione Metabolism	-0.0519028	-0.261476	0.15767	0.601657	0.687855
M0100001870	1-palmitoyl-2-linoleoyl-GPE (16:0/18:2)	Lipid	Phosphatidylethanolamine (PE)	-0.123735	-0.627107	0.379637	0.604343	0.689937
M0000001242	N1-methyladenosine	Nucleotide	Purine Metabolism, Adenine containing	-0.0625313	-0.322569	0.197507	0.612141	0.697841
M0100002945	(14 or 15)-methylpalmitate (a17:0 or i17:0)	Lipid	Fatty Acid, Branched	-0.068512	-0.354648	0.217624	0.613652	0.698565
M0100001278	10-heptadecenoate (17:1n7)	Lipid	Long Chain Monounsaturated Fatty Acid	0.123214	-0.402909	0.649336	0.621368	0.706342
M0100020361	3-amino-2-piperidone	Amino Acid	Urea cycle; Arginine and Proline Metabolism	-0.0487067	-0.259381	0.161968	0.625798	0.710366
M0100002749	S-methylcysteine	Amino Acid	Methionine, Cysteine, SAM and Taurine Metabolism	0.0652228	-0.225648	0.356093	0.636143	0.721082
M0100001425	5,6-dihydrouridine	Nucleotide	Pyrimidine Metabolism, Uracil containing	0.0389455	-0.136626	0.214517	0.639746	0.724138
M0000000050	spermidine	Amino Acid	Polyamine Metabolism	-0.104837	-0.58621	0.376535	0.645792	0.729946
M0100015637	2-hydroxybehenate	Lipid	Fatty Acid, Monohydroxy	-0.0481124	-0.272117	0.175892	0.650314	0.734017
M0100004295	2-piperidinone	Xenobiotics	Food Component/Plant	0.0838971	-0.310839	0.478634	0.6537	0.736797
M0100002153	betonicine	Xenobiotics	Food Component/Plant	-0.0411117	-0.235125	0.152902	0.654665	0.736844
M0100010962	1-palmityl-GPE (O-16:0)*	Lipid	Lysoplasmalogen	-0.0598124	-0.346098	0.226473	0.65917	0.74087
M0100006290	sphingomyelin (d18:1/20:0, d16:1/22:0)*	Lipid	Sphingomyelins	0.0431363	-0.164009	0.250281	0.660207	0.740992
M0100008920	sphingomyelin (d18:1/17:0, d17:1/18:0, d19:1/16:0)	Lipid	Sphingomyelins	-0.0350478	-0.204989	0.134894	0.663257	0.743369
M0000001268	gamma-glutamylleucine	Peptide	Gamma-glutamyl Amino Acid	0.0477555	-0.184962	0.280473	0.664819	0.744075
M0100009004	1-(1-enyl-stearoyl)-2-docosahexaenoyl-GPE (P-18:0/22:6)*	Lipid	Plasmalogen	-0.0474062	-0.279517	0.184705	0.666294	0.744164
M0100006123	N-acetylhistamine	Amino Acid	Histidine Metabolism	-0.0557973	-0.329406	0.217811	0.666764	0.744164
M0100001062	3-dehydrocholate	Lipid	Secondary Bile Acid Metabolism	0.166487	-0.679809	1.01278	0.677789	0.755413
M0000000192	N-acetylputrescine	Amino Acid	Polyamine Metabolism	0.0508702	-0.21159	0.31333	0.682253	0.75827
M0100009142	1-stearoyl-2-docosapentaenoyl-GPC (18:0/22:5n6)*	Lipid	Phosphatidylcholine (PC)	-0.0412189	-0.253499	0.171061	0.681712	0.75827
M0100001274	N-acetylthreonine	Amino Acid	Glycine, Serine and Threonine Metabolism	-0.0350788	-0.221164	0.151006	0.690451	0.766314
M0000000179	9,10-DiHOME	Lipid	Fatty Acid, Dihydroxy	-0.0789281	-0.499847	0.341991	0.691992	0.766958
M0000000873	thiamin (vitamin B1)	Cofactors and Vitamins	Thiamine Metabolism	0.0569143	-0.253613	0.367442	0.698558	0.773162
M0100001277	10-nonadecenoate (19:1n9)	Lipid	Long Chain Monounsaturated Fatty Acid	0.0749696	-0.340239	0.490178	0.702798	0.775861
M0100008976	1-stearoyl-2-linoleoyl-GPE (18:0/18:2)*	Lipid	Phosphatidylethanolamine (PE)	-0.0794032	-0.519391	0.360584	0.702942	0.775861
M0100019953	18-methylnonadecanoate (i20:0)	Lipid	Fatty Acid, Branched	-0.0799553	-0.525584	0.365674	0.704572	0.776587
M0100015988	isohyodeoxycholate	Lipid	Secondary Bile Acid Metabolism	0.112286	-0.533203	0.757775	0.713121	0.784925
M0100002300	5-methyl-2'-deoxycytidine	Nucleotide	Pyrimidine Metabolism, Cytidine containing	0.0284429	-0.138995	0.195881	0.719535	0.788721
M0000000439	stearate (18:0)	Lipid	Long Chain Saturated Fatty Acid	0.0161479	-0.0784734	0.110769	0.718297	0.788721
M0100003415	N6-methyllysine	Amino Acid	Lysine Metabolism	-0.0241672	-0.166164	0.11783	0.719026	0.788721
M0100003000	1-(1-enyl-palmitoyl)-GPE (P-16:0)*	Lipid	Lysoplasmalogen	0.0327204	-0.16254	0.22798	0.723154	0.7916
M0100001579	2-hydroxypalmitate	Lipid	Fatty Acid, Monohydroxy	0.03756	-0.189116	0.264236	0.72611	0.793747
M0100008999	1-(1-enyl-stearoyl)-2-arachidonoyl-GPE (P-18:0/20:4)*	Lipid	Plasmalogen	0.0673597	-0.349586	0.484306	0.732664	0.796459
M0100015785	nisinate (24:6n3)	Lipid	Long Chain Polyunsaturated Fatty Acid (n3 and n6)	0.056489	-0.290845	0.403823	0.730952	0.796459
M0100008933	3-hydroxystearate	Lipid	Fatty Acid, Monohydroxy	0.0487039	-0.252971	0.350379	0.732838	0.796459
M0100000707	maleate	Lipid	Fatty Acid, Dicarboxylate	-0.045026	-0.324732	0.23468	0.73358	0.796459
M0000000448	glutathione, oxidized (GSSG)	Amino Acid	Glutathione Metabolism	-0.106613	-0.762865	0.549638	0.731234	0.796459
M0100019892	2-hydroxyarachidate*	Lipid	Fatty Acid, Monohydroxy	0.0413226	-0.218868	0.301514	0.737007	0.799092
M0100001869	1-stearoyl-2-arachidonoyl-GPC (18:0/20:4)	Lipid	Phosphatidylcholine (PC)	-0.0240422	-0.176583	0.128498	0.738919	0.800078
M0000001537	1-palmitoyl-2-linoleoyl-GPC (16:0/18:2)	Lipid	Phosphatidylcholine (PC)	-0.0172928	-0.129665	0.095079	0.744843	0.803223
M0100002417	2,3-dihydroxyisovalerate	Xenobiotics	Food Component/Plant	-0.0669987	-0.501538	0.36754	0.744375	0.803223
M0000000798	adenosine	Nucleotide	Purine Metabolism, Adenine containing	-0.105479	-0.786741	0.575783	0.743347	0.803223
M0100004499	6-oxopiperidine-2-carboxylate	Amino Acid	Lysine Metabolism	0.0311136	-0.174439	0.236666	0.748869	0.806474
M0000000823	pyruvate	Carbohydrate	Glycolysis, Gluconeogenesis, and Pyruvate Metabolism	-0.0287484	-0.246282	0.188785	0.779755	0.838605
M0100009393	hexadecatrienoate (16:3n3)	Lipid	Long Chain Polyunsaturated Fatty Acid (n3 and n6)	0.0557582	-0.393492	0.505008	0.792805	0.851492
M0100003434	imidazole propionate	Amino Acid	Histidine Metabolism	-0.0593125	-0.54495	0.426325	0.796029	0.853806
M0100002196	13-HODE + 9-HODE	Lipid	Fatty Acid, Monohydroxy	-0.0618405	-0.571099	0.447418	0.797172	0.853883
M0000001140	gamma-glutamylglutamine	Peptide	Gamma-glutamyl Amino Acid	0.0435876	-0.355652	0.442828	0.817215	0.873375
M0100009329	ascorbic acid 2-sulfate	Cofactors and Vitamins	Ascorbate and Aldarate Metabolism	-0.0296064	-0.302977	0.243764	0.818652	0.873375
M0100021992	cis-3,4-methyleneheptanoylglycine	Lipid	Fatty Acid Metabolism (Acyl Glycine)	-0.0537483	-0.547641	0.440145	0.817791	0.873375
M0100001580	docosapentaenoate (n6 DPA; 22:5n6)	Lipid	Long Chain Polyunsaturated Fatty Acid (n3 and n6)	0.046678	-0.38924	0.482596	0.820658	0.874346
M0100001635	ectoine	Xenobiotics	Chemical	-0.0409247	-0.425939	0.34409	0.82195	0.874555
M0100008930	oleate/vaccenate (18:1)	Lipid	Long Chain Monounsaturated Fatty Acid	-0.0522058	-0.552812	0.4484	0.825253	0.8769
M0100006367	3-hydroxyhexanoate	Lipid	Fatty Acid, Monohydroxy	0.0443301	-0.408617	0.497277	0.835825	0.886953
M0100015787	sphingomyelin (d18:1/19:0, d19:1/18:0)*	Lipid	Sphingomyelins	0.0353842	-0.342077	0.412846	0.842646	0.893004
M0100001567	1-palmitoyl-GPE (16:0)	Lipid	Lysophospholipid	0.0129163	-0.12662	0.152453	0.844593	0.89358
M0100002049	4-hydroxycoumarin	Xenobiotics	Drug - Cardiovascular	-0.0294884	-0.349803	0.290826	0.845429	0.89358
M0100006095	4-hydroxycinnamate sulfate	Amino Acid	Tyrosine Metabolism	-0.041297	-0.501087	0.418493	0.849145	0.89632
M0100001541	2-hydroxy-3-methylvalerate	Amino Acid	Leucine, Isoleucine and Valine Metabolism	-0.0400814	-0.496628	0.416465	0.852502	0.898674
M0000000180	linoleate (18:2n6)	Lipid	Long Chain Polyunsaturated Fatty Acid (n3 and n6)	0.035578	-0.377263	0.448419	0.85518	0.899122
M0100001655	1-palmitoyl-GPI (16:0)	Lipid	Lysophospholipid	-0.0245346	-0.307142	0.258073	0.854123	0.899122
M0100020371	N,N-dimethylalanine	Amino Acid	Alanine and Aspartate Metabolism	0.0400804	-0.432064	0.512225	0.857318	0.900184
M0100001334	N-acetylproline	Amino Acid	Urea cycle; Arginine and Proline Metabolism	0.0251626	-0.316195	0.36652	0.875921	0.913706
M0100002356	(16 or 17)-methylstearate (a19:0 or i19:0)	Lipid	Fatty Acid, Branched	0.0224965	-0.279815	0.324808	0.874751	0.913706
M0100006292	sphingomyelin (d18:1/20:1, d18:2/20:0)*	Lipid	Sphingomyelins	0.0152191	-0.189598	0.220036	0.874933	0.913706
M0000000821	pseudouridine	Nucleotide	Pyrimidine Metabolism, Uracil containing	-0.00967281	-0.137018	0.117672	0.872179	0.913706
M0100019972	dodecenedioate (C12:1-DC)*	Lipid	Fatty Acid, Dicarboxylate	-0.0333467	-0.478128	0.411435	0.87382	0.913706
M0100006115	arabonate/xylonate	Carbohydrate	Pentose Metabolism	0.0093105	-0.11975	0.138371	0.878545	0.915247
M0100002106	sphingomyelin (d18:1/18:1, d18:2/18:0)	Lipid	Sphingomyelins	0.0130093	-0.172813	0.198832	0.882103	0.917755
M0000001102	gamma-glutamyltyrosine	Peptide	Gamma-glutamyl Amino Acid	-0.0198536	-0.308055	0.268348	0.883977	0.918507
M0100001007	ribonate	Carbohydrate	Pentose Metabolism	-0.0161961	-0.257466	0.225074	0.886917	0.920364
M0100009026	behenoyl dihydrosphingomyelin (d18:0/22:0)*	Lipid	Dihydrosphingomyelins	0.0223961	-0.366752	0.411544	0.902954	0.93312
M0100001620	glycerophosphoethanolamine	Lipid	Phospholipid Metabolism	-0.0119104	-0.220651	0.19683	0.903781	0.93312
M0100001314	gamma-glutamylthreonine	Peptide	Gamma-glutamyl Amino Acid	-0.012051	-0.22349	0.199388	0.903887	0.93312
M0100006120	N-acetylpyrraline	Xenobiotics	Food Component/Plant	-0.0380959	-0.706337	0.630145	0.903863	0.93312
M0100008989	1-palmitoyl-2-eicosapentaenoyl-GPC (16:0/20:5)*	Lipid	Phosphatidylcholine (PC)	0.0136291	-0.240144	0.267402	0.909406	0.935189
M0100003397	trimethylamine N-oxide	Lipid	Phospholipid Metabolism	0.0125241	-0.219546	0.244594	0.908968	0.935189
M0100004328	sphingomyelin (d18:1/14:0, d16:1/16:0)*	Lipid	Sphingomyelins	0.0071106	-0.123099	0.13732	0.90789	0.935189
M0100008919	1-(1-enyl-stearoyl)-2-oleoyl-GPE (P-18:0/18:1)	Lipid	Plasmalogen	-0.0174901	-0.358512	0.323532	0.913468	0.938156
M0100004635	methionine sulfone	Amino Acid	Methionine, Cysteine, SAM and Taurine Metabolism	0.00718018	-0.170625	0.184986	0.93181	0.954537
M0100000772	mevalonolactone	Lipid	Mevalonate Metabolism	-0.0133055	-0.339653	0.313042	0.931155	0.954537
M0100009130	1-oleoyl-2-docosahexaenoyl-GPC (18:1/22:6)*	Lipid	Phosphatidylcholine (PC)	0.0117084	-0.35173	0.375147	0.945573	0.966155
M0100001126	gamma-glutamylvaline	Peptide	Gamma-glutamyl Amino Acid	0.00542251	-0.159863	0.170708	0.944576	0.966155
M0100009005	1-(1-enyl-palmitoyl)-2-oleoyl-GPE (P-16:0/18:1)*	Lipid	Plasmalogen	0.013151	-0.424385	0.450687	0.949214	0.968636
M0100021467	pentose acid*	Partially Characterized Molecules	Partially Characterized Molecules	0.0108124	-0.386778	0.408402	0.954044	0.968997
M0000001124	citrate	Energy	TCA Cycle	0.00522542	-0.188532	0.198983	0.954425	0.968997
M0100021666	branched-chain, straight-chain, or cyclopropyl 10:1 fatty acid (1)*	Partially Characterized Molecules	Partially Characterized Molecules	-0.0141565	-0.526417	0.498104	0.953301	0.968997
M0100009078	1-oleoyl-2-linoleoyl-GPE (18:1/18:2)*	Lipid	Phosphatidylethanolamine (PE)	-0.0182317	-0.66382	0.627356	0.952279	0.968997
M0100000611	1-palmityl-GPC (O-16:0)	Lipid	Lysoplasmalogen	0.00229764	-0.0948526	0.0994479	0.960028	0.973446
M0100004321	2,8-quinolinediol sulfate	Xenobiotics	Food Component/Plant	0.0089826	-0.414828	0.432793	0.964175	0.97641
M0100002784	2-oxoarginine*	Amino Acid	Urea cycle; Arginine and Proline Metabolism	0.00791786	-0.379397	0.395233	0.965445	0.976457
M0100009219	1-oleoyl-2-arachidonoyl-GPE (18:1/20:4)*	Lipid	Phosphatidylethanolamine (PE)	0.0131676	-0.674987	0.701323	0.967655	0.977454
M0100005996	octadecenedioylcarnitine (C18:1-DC)*	Lipid	Fatty Acid Metabolism (Acyl Carnitine, Dicarboxylate)	-0.00367282	-0.250935	0.24359	0.974888	0.982273
M0100002769	argininate*	Amino Acid	Urea cycle; Arginine and Proline Metabolism	-0.0048899	-0.323383	0.313604	0.974044	0.982273
M0100004568	S-(3-hydroxypropyl)mercapturic acid (HPMA)	Xenobiotics	Chemical	0.00257948	-0.245431	0.25059	0.982415	0.987978
M0100001040	1-linoleoylglycerol (18:2)	Lipid	Monoacylglycerol	-0.00608337	-0.612035	0.599868	0.983026	0.987978
M0000000815	tyrosine	Amino Acid	Tyrosine Metabolism	0.0011244	-0.132266	0.134514	0.985747	0.989104
M0100004208	guaiacol sulfate	Xenobiotics	Benzoate Metabolism	-0.0017063	-0.239443	0.236031	0.987864	0.989104
M0100001409	N1-methylinosine	Nucleotide	Purine Metabolism, (Hypo)Xanthine/Inosine containing	-0.00178866	-0.241072	0.237495	0.987361	0.989104
M0000001024	pantothenate	Cofactors and Vitamins	Pantothenate and CoA Metabolism	0.000569383	-0.239393	0.240531	0.995988	0.995988

## Sheet: ORA_SubPath_ContMetab_time
PATHWAY	total.freq	obs.freq	fisher.p	fdr.p
Tryptophan Metabolism	22	17	0.00227734	0.239121
Fatty Acid Metabolism (Acyl Carnitine, Monounsaturated)	6	6	0.00880614	0.408492
Leucine, Isoleucine and Valine Metabolism	25	17	0.0186576	0.408492
Fatty Acid Metabolism (Acyl Carnitine, Hydroxy)	5	5	0.019452	0.408492
Fatty Acid Metabolism (also BCAA Metabolism)	5	5	0.019452	0.408492
Histidine Metabolism	21	14	0.0407939	0.563095
Fatty Acid Metabolism (Acyl Carnitine, Medium Chain)	4	4	0.0429025	0.563095
Fatty Acid Metabolism (Acyl Carnitine, Polyunsaturated)	4	4	0.0429025	0.563095
Benzoate Metabolism	18	12	0.0576735	0.672857
Sterol	8	6	0.0932326	0.826705
Riboflavin Metabolism	3	3	0.0944805	0.826705
Sphingolipid Synthesis	3	3	0.0944805	0.826705
Lysophospholipid	49	27	0.109844	0.887205
Fatty Acid Metabolism (Acyl Carnitine, Long Chain Saturated)	5	4	0.136704	0.908918
Fructose, Mannose and Galactose Metabolism	5	4	0.136704	0.908918
Phospholipid Metabolism	7	5	0.159985	0.908918
Tocopherol Metabolism	7	5	0.159985	0.908918
Acetylated Peptides	2	2	0.207753	0.908918
Ceramides	2	2	0.207753	0.908918
Corticosteroids	2	2	0.207753	0.908918
Fatty Acid Synthesis	2	2	0.207753	0.908918
Ketone Bodies	2	2	0.207753	0.908918
Pyrimidine Metabolism, Thymine containing	2	2	0.207753	0.908918
Sphingosines	2	2	0.207753	0.908918
Aminosugar Metabolism	6	4	0.26475	1
Partially Characterized Molecules	8	5	0.27124	1
Glycine, Serine and Threonine Metabolism	11	6	0.382056	1
Medium Chain Fatty Acid	9	5	0.392635	1
Ascorbate and Aldarate Metabolism	7	4	0.404437	1
Glycolysis, Gluconeogenesis, and Pyruvate Metabolism	5	3	0.41798	1
Purine Metabolism, Adenine containing	5	3	0.41798	1
Drug - Topical Agents	3	2	0.434297	1
Glycerolipid Metabolism	3	2	0.434297	1
Hexosylceramides (HCER)	3	2	0.434297	1
Lactoyl Amino Acid	3	2	0.434297	1
Pyrimidine Metabolism, Orotate containing	3	2	0.434297	1
Fatty Acid Metabolism (Acyl Carnitine, Short Chain)	1	1	0.45614	1
Fatty Acid, Amide	1	1	0.45614	1
Oxidative Phosphorylation	1	1	0.45614	1
Short Chain Fatty Acid	1	1	0.45614	1
Tetrahydrobiopterin Metabolism	1	1	0.45614	1
Chemical	19	9	0.528199	1
Alanine and Aspartate Metabolism	8	4	0.537634	1
Nicotinate and Nicotinamide Metabolism	8	4	0.537634	1
Purine Metabolism, (Hypo)Xanthine/Inosine containing	8	4	0.537634	1
TCA Cycle	8	4	0.537634	1
Fatty Acid, Dicarboxylate	31	14	0.591026	1
Phenylalanine Metabolism	4	2	0.61938	1
Glutamate Metabolism	11	5	0.619776	1
Plasmalogen	18	8	0.630261	1
Food Component/Plant	46	20	0.673023	1
Phosphatidylinositol (PI)	7	3	0.696289	1
Pyrimidine Metabolism, Cytidine containing	7	3	0.696289	1
Carnitine Metabolism	2	1	0.704528	1
Dipeptide Derivative	2	1	0.704528	1
Eicosanoid	2	1	0.704528	1
Guanidino and Acetamido Metabolism	2	1	0.704528	1
Thiamine Metabolism	2	1	0.704528	1
Vitamin B6 Metabolism	2	1	0.704528	1
Pyrimidine Metabolism, Uracil containing	10	4	0.748241	1
Fatty Acid, Branched	5	2	0.753646	1
Urea cycle; Arginine and Proline Metabolism	23	9	0.800421	1
Creatine Metabolism	3	1	0.839643	1
Dihydrosphingomyelins	3	1	0.839643	1
Mevalonate Metabolism	3	1	0.839643	1
Methionine, Cysteine, SAM and Taurine Metabolism	19	7	0.843742	1
Fatty Acid, Dihydroxy	6	2	0.844864	1
Glutathione Metabolism	6	2	0.844864	1
Lysine Metabolism	14	5	0.846354	1
Secondary Bile Acid Metabolism	14	5	0.846354	1
Pentose Metabolism	7	2	0.904294	1
Primary Bile Acid Metabolism	7	2	0.904294	1
Fatty Acid Metabolism (Acyl Choline)	4	1	0.913064	1
Hemoglobin and Porphyrin Metabolism	4	1	0.913064	1
Tyrosine Metabolism	13	4	0.91599	1
Diacylglycerol	9	2	0.965182	1
Phosphatidylcholine (PC)	35	11	0.97262	1
Endocannabinoid	7	1	0.986236	1
Fatty Acid, Monohydroxy	15	3	0.991098	1
Gamma-glutamyl Amino Acid	15	3	0.991098	1
Sphingomyelins	26	6	0.995706	1
Long Chain Polyunsaturated Fatty Acid (n3 and n6)	18	3	0.998049	1
Advanced Glycation End-product	1	0	1	1
Biotin Metabolism	1	0	1	1
Dihydroceramides	1	0	1	1
Dipeptide	1	0	1	1
Docosanoid	1	0	1	1
Drug - Cardiovascular	1	0	1	1
Drug - Other	2	0	1	1
Fatty Acid Metabolism (Acyl Carnitine, Dicarboxylate)	1	0	1	1
Fatty Acid Metabolism (Acyl Glycine)	2	0	1	1
Fatty Acid, Amino	2	0	1	1
Glycogen Metabolism	1	0	1	1
Inositol Metabolism	3	0	1	1
Long Chain Monounsaturated Fatty Acid	7	0	1	1
Long Chain Saturated Fatty Acid	7	0	1	1
Lysoplasmalogen	6	0	1	1
Modified Peptides	1	0	1	1
Monoacylglycerol	2	0	1	1
Pantothenate and CoA Metabolism	1	0	1	1
Phosphatidylethanolamine (PE)	12	0	1	1
Phosphatidylserine (PS)	1	0	1	1
Polyamine Metabolism	5	0	1	1
Purine Metabolism, Guanine containing	3	0	1	1
Vitamin A Metabolism	1	0	1	1

## Sheet: ORA_SuperPath_ContMetab_time
PATHWAY	total.freq	obs.freq	fisher.p	fdr.p
Amino Acid	190	96	0.0703772	0.588952
Cofactors and Vitamins	37	20	0.187522	0.588952
Partially Characterized Molecules	8	5	0.27124	0.588952
Carbohydrate	25	13	0.326094	0.588952
Xenobiotics	89	43	0.33301	0.588952
Energy	9	5	0.392635	0.588952
Nucleotide	38	18	0.476093	0.61212
Peptide	21	6	0.967337	0.989812
Lipid	381	158	0.989812	0.989812
