# Supplementary material for: Identification of Plasma Metabolites Responding to Oxycodone Exposure in Rats
Source: Metabolites. 2025 Feb 4;15(2):95. doi: 10.3390/metabo15020095 (PMC11857688; doi:10.3390/metabo15020095)
Supplement: Supplementary file 1 [file metabolites-15-00095-s001.zip › TableS3.xlsx]

## Sheet: ContMetab_Corr_BL
CHEMICAL_NAME	SUPER_PATHWAY	SUB_PATHWAY	corr	tval	pval	adj.p	metab.id
glucose	Carbohydrate	Glycolysis, Gluconeogenesis, and Pyruvate Metabolism	-0.8029	-4.66577	0.000545442	0.340197	M0000000572
sphingomyelin (d18:2/23:1)*	Lipid	Sphingomyelins	0.75771	4.0221	0.00169307	0.340197	M0100015791
fructose	Carbohydrate	Fructose, Mannose and Galactose Metabolism	-0.751149	-3.94172	0.00195682	0.340197	M0000000878
sphingomyelin (d18:2/24:2)*	Lipid	Sphingomyelins	0.747393	3.89692	0.00212186	0.340197	M0100015789
2-keto-3-deoxy-gluconate	Xenobiotics	Food Component/Plant	-0.732189	-3.72394	0.00290591	0.340197	M0100005946
3-carboxyadipate	Lipid	Fatty Acid, Dicarboxylate	0.72927	3.69215	0.00307963	0.340197	M0100009325
pinitol	Lipid	Inositol Metabolism	0.729269	3.69214	0.00307972	0.340197	M0100001860
tryptophan	Amino Acid	Tryptophan Metabolism	-0.706922	-3.46229	0.00469725	0.340197	M0000000565
lyxonate	Carbohydrate	Pentose Metabolism	-0.706136	-3.45461	0.00476433	0.340197	M0100019968
palmitoyl-linoleoyl-glycerol (16:0/18:2) [1]*	Lipid	Diacylglycerol	-0.705668	-3.45005	0.00480456	0.340197	M0100009052
glycerophosphoglycerol	Lipid	Glycerolipid Metabolism	-0.703876	-3.43266	0.00496122	0.340197	M0100001619
oleoyl-linoleoyl-glycerol (18:1/18:2) [1]	Lipid	Diacylglycerol	-0.694181	-3.3408	0.00587936	0.340197	M0100002989
mannose	Carbohydrate	Fructose, Mannose and Galactose Metabolism	-0.691094	-3.31231	0.00619786	0.340197	M0000000803
N-acetylleucine	Amino Acid	Leucine, Isoleucine and Valine Metabolism	0.690405	3.306	0.00627069	0.340197	M0000001082
cysteine s-sulfate	Amino Acid	Methionine, Cysteine, SAM and Taurine Metabolism	0.689247	3.29543	0.00639468	0.340197	M0100000808
sphingomyelin (d18:1/22:2, d18:2/22:1, d16:1/24:2)*	Lipid	Sphingomyelins	0.679049	3.20436	0.00757108	0.377608	M0100006296
N-acetylhistamine	Amino Acid	Histidine Metabolism	0.672644	3.14894	0.00839148	0.393906	M0100006123
3-methoxytyrosine	Amino Acid	Tyrosine Metabolism	0.651841	2.97755	0.0115382	0.441866	M0000001342
4-methyl-2-oxopentanoate	Amino Acid	Leucine, Isoleucine and Valine Metabolism	0.649912	2.96228	0.0118703	0.441866	M0100000551
sphingomyelin (d18:2/24:1, d18:1/24:2)*	Lipid	Sphingomyelins	0.648542	2.95149	0.0121106	0.441866	M0100008957
3-methyl-2-oxovalerate	Amino Acid	Leucine, Isoleucine and Valine Metabolism	0.648181	2.94866	0.0121745	0.441866	M0100000036
N-acetylisoleucine	Amino Acid	Leucine, Isoleucine and Valine Metabolism	0.64814	2.94834	0.0121818	0.441866	M0100001276
6-oxolithocholate	Lipid	Secondary Bile Acid Metabolism	0.643157	2.90958	0.0130914	0.449061	M0100001068
prolylglycine	Peptide	Dipeptide	-0.640976	-2.89281	0.0135056	0.449061	M0100003674
linoleoyl-linolenoyl-glycerol (18:2/18:3) [1]*	Lipid	Diacylglycerol	-0.632994	-2.83245	0.015107	0.455334	M0100010926
methylsuccinate	Amino Acid	Leucine, Isoleucine and Valine Metabolism	-0.630058	-2.81062	0.0157312	0.455334	M0000002051
1-(1-enyl-palmitoyl)-2-docosahexaenoyl-GPE (P-16:0/22:6)*	Lipid	Plasmalogen	0.629285	2.80492	0.0158986	0.455334	M0100009000
oxindolylalanine	Amino Acid	Tryptophan Metabolism	-0.627173	-2.78938	0.0163633	0.455334	M0100022120
methylmalonate (MMA)	Lipid	Fatty Acid Metabolism (also BCAA Metabolism)	-0.622361	-2.75436	0.0174606	0.455334	M0000000418
6beta-hydroxylithocholate	Lipid	Secondary Bile Acid Metabolism	0.621817	2.75043	0.0175882	0.455334	M0100001625
trans-urocanate	Amino Acid	Histidine Metabolism	0.615826	2.70762	0.019039	0.455334	M0000000537
N-acetylthreonine	Amino Acid	Glycine, Serine and Threonine Metabolism	0.612924	2.68715	0.0197737	0.455334	M0100001274
2-hydroxybehenate	Lipid	Fatty Acid, Monohydroxy	0.60943	2.66274	0.0206865	0.455334	M0100015637
leucylhydroxyproline*	Peptide	Dipeptide Derivative	-0.606627	-2.64334	0.0214411	0.455334	M0100021261
pyruvate	Carbohydrate	Glycolysis, Gluconeogenesis, and Pyruvate Metabolism	-0.606502	-2.64247	0.0214755	0.455334	M0000000823
glycerophosphorylcholine (GPC)	Lipid	Phospholipid Metabolism	-0.603171	-2.61963	0.0224002	0.455334	M0100000269
2-oxo-1-pyrrolidinepropionate	Xenobiotics	Chemical	0.597354	2.58024	0.0240872	0.455334	M0100003265
pelargonate (9:0)	Lipid	Medium Chain Fatty Acid	-0.595765	-2.56959	0.0245641	0.455334	M0000000437
adenosine	Nucleotide	Purine Metabolism, Adenine containing	-0.594278	-2.55967	0.0250166	0.455334	M0000000798
5-hydroxyindoleacetate	Amino Acid	Tryptophan Metabolism	0.590472	2.53446	0.0262038	0.455334	M0000000071
2-ketogulonate	Carbohydrate	Fructose, Mannose and Galactose Metabolism	-0.588851	-2.5238	0.026722	0.455334	M0100000092
N-formylmethionine	Amino Acid	Methionine, Cysteine, SAM and Taurine Metabolism	0.587068	2.51213	0.0273009	0.455334	M0000000194
N-acetylglucosaminylasparagine	Carbohydrate	Aminosugar Metabolism	0.586518	2.50854	0.0274813	0.455334	M0000001215
octadecadienedioate (C18:2-DC)*	Lipid	Fatty Acid, Dicarboxylate	0.586116	2.50592	0.0276138	0.455334	M0100019982
cysteine	Amino Acid	Methionine, Cysteine, SAM and Taurine Metabolism	0.583924	2.49169	0.0283441	0.455334	M0000000800
3-methyl-2-oxobutyrate	Amino Acid	Leucine, Isoleucine and Valine Metabolism	0.582474	2.48231	0.0288355	0.455334	M0100000936
pseudouridine	Nucleotide	Pyrimidine Metabolism, Uracil containing	0.57953	2.4634	0.0298521	0.455334	M0000000821
gulonate*	Cofactors and Vitamins	Ascorbate and Aldarate Metabolism	-0.576654	-2.44506	0.0308708	0.455334	M0100001586
pro-hydroxy-pro	Amino Acid	Urea cycle; Arginine and Proline Metabolism	-0.574165	-2.4293	0.0317731	0.455334	M0100001167
tricarballylate	Energy	TCA Cycle	-0.570907	-2.40883	0.0329833	0.455334	M0000002053
vanillactate	Amino Acid	Tyrosine Metabolism	0.569153	2.39787	0.0336491	0.455334	M0100006129
palmitoyl ethanolamide	Lipid	Endocannabinoid	0.569072	2.39736	0.0336801	0.455334	M0000001489
glutamate	Amino Acid	Glutamate Metabolism	-0.568146	-2.3916	0.0340359	0.455334	M0000000561
N2,N2-dimethylguanosine	Nucleotide	Purine Metabolism, Guanine containing	0.568088	2.39124	0.034058	0.455334	M0100001412
iminodiacetate (IDA)	Xenobiotics	Chemical	-0.567096	-2.38508	0.0344425	0.455334	M0100000900
3-(4-hydroxyphenyl)lactate	Amino Acid	Tyrosine Metabolism	0.566883	2.38376	0.0345253	0.455334	M0000000240
N-methylalanine	Amino Acid	Alanine and Aspartate Metabolism	-0.565929	-2.37786	0.0348985	0.455334	M0100001823
hyocholate	Lipid	Secondary Bile Acid Metabolism	0.565194	2.37332	0.0351882	0.455334	M0100001279
12-HHTrE	Lipid	Eicosanoid	0.561415	2.35011	0.0367051	0.455334	M0000001261
biliverdin	Cofactors and Vitamins	Hemoglobin and Porphyrin Metabolism	0.55843	2.33193	0.0379373	0.455334	M0000000250
N4-acetylcytidine	Nucleotide	Pyrimidine Metabolism, Cytidine containing	0.555811	2.31609	0.039043	0.455334	M0100001413
1-stearoyl-GPI (18:0)	Lipid	Lysophospholipid	-0.555688	-2.31535	0.0390954	0.455334	M0100000656
2S,3R-dihydroxybutyrate	Lipid	Fatty Acid, Dihydroxy	0.55534	2.31325	0.0392444	0.455334	M0100002284
oleoyl ethanolamide	Lipid	Endocannabinoid	0.555225	2.31256	0.0392934	0.455334	M0000001137
glycerophosphoinositol*	Lipid	Phospholipid Metabolism	-0.55513	-2.31199	0.0393342	0.455334	M0100001621
tetradecanedioate (C14-DC)	Lipid	Fatty Acid, Dicarboxylate	0.55438	2.30747	0.0396572	0.455334	M0100001613
3-hydroxystearate	Lipid	Fatty Acid, Monohydroxy	0.554102	2.30581	0.0397771	0.455334	M0100008933
2-pyrrolidinone	Amino Acid	Glutamate Metabolism	0.554075	2.30565	0.0397887	0.455334	M0100001081
salicylate	Xenobiotics	Drug - Topical Agents	-0.552313	-2.29509	0.0405567	0.455334	M0000000501
2-hydroxypalmitate	Lipid	Fatty Acid, Monohydroxy	0.547489	2.26641	0.0427142	0.455334	M0100001579
biotin	Cofactors and Vitamins	Biotin Metabolism	0.545507	2.25471	0.0436249	0.455334	M0000000251
4-imidazoleacetate	Amino Acid	Histidine Metabolism	0.544715	2.25006	0.0439924	0.455334	M0100001207
hexadecenedioate (C16:1-DC)*	Lipid	Fatty Acid, Dicarboxylate	0.543361	2.24212	0.0446263	0.455334	M0100019975
C-glycosyltryptophan	Amino Acid	Tryptophan Metabolism	0.543098	2.24058	0.0447502	0.455334	M0100006379
2-stearoyl-GPI (18:0)*	Lipid	Lysophospholipid	-0.542811	-2.2389	0.0448858	0.455334	M0100003008
2,4-di-tert-butylphenol	Xenobiotics	Chemical	-0.539958	-2.22227	0.0462492	0.455334	M0100021918
1-palmityl-GPE (O-16:0)*	Lipid	Lysoplasmalogen	-0.539395	-2.219	0.0465218	0.455334	M0100010962
cysteine-glutathione disulfide	Amino Acid	Glutathione Metabolism	-0.53931	-2.21851	0.0465631	0.455334	M0100001437
gluconate	Xenobiotics	Food Component/Plant	-0.539155	-2.21761	0.0466381	0.455334	M0000000338
thiamin monophosphate	Cofactors and Vitamins	Thiamine Metabolism	-0.539067	-2.2171	0.0466808	0.455334	M0000000523
2,8-quinolinediol sulfate	Xenobiotics	Food Component/Plant	-0.539055	-2.21703	0.046687	0.455334	M0100004321
5,6-dihydrouridine	Nucleotide	Pyrimidine Metabolism, Uracil containing	0.538205	2.21211	0.0471014	0.455334	M0100001425
isohyodeoxycholate	Lipid	Secondary Bile Acid Metabolism	0.53768	2.20907	0.0473593	0.455334	M0100015988
hexadecanedioate (C16-DC)	Lipid	Fatty Acid, Dicarboxylate	0.534969	2.19345	0.0487056	0.456582	M0100001614
threonine	Amino Acid	Glycine, Serine and Threonine Metabolism	0.534571	2.19117	0.0489055	0.456582	M0000000564
2,3-dihydroxy-5-methylthio-4-pentenoate (DMTPA)*	Amino Acid	Methionine, Cysteine, SAM and Taurine Metabolism	0.533976	2.18775	0.0492055	0.456582	M0100020893
sulfate*	Xenobiotics	Chemical	-0.531349	-2.17275	0.050546	0.458749	M0100002528
1-eicosapentaenoyl-GPE (20:5)*	Lipid	Lysophospholipid	-0.530459	-2.16768	0.0510064	0.458749	M0100004552
16-hydroxypalmitate	Lipid	Fatty Acid, Monohydroxy	0.530156	2.16595	0.0511638	0.458749	M0100002953
3-hydroxyindolin-2-one sulfate	Xenobiotics	Food Component/Plant	0.528056	2.15405	0.0522642	0.463409	M0100006103
1-stearyl-2-arachidonoyl-GPC (O-18:0/20:4)*	Lipid	Plasmalogen	0.526441	2.14493	0.0531217	0.465837	M0100009019
1-palmitoyl-2-arachidonoyl-GPI (16:0/20:4)*	Lipid	Phosphatidylinositol (PI)	0.523867	2.13046	0.0545101	0.466364	M0100008993
2'-deoxyuridine	Nucleotide	Pyrimidine Metabolism, Uracil containing	0.522958	2.12537	0.0550064	0.466364	M0000000536
ergothioneine	Xenobiotics	Food Component/Plant	-0.522187	-2.12106	0.0554302	0.466364	M0100002154
hyodeoxycholate	Lipid	Secondary Bile Acid Metabolism	0.522025	2.12016	0.0555195	0.466364	M0100000777
N-palmitoyltaurine	Lipid	Endocannabinoid	0.520562	2.112	0.0563307	0.468249	M0100003239
3-hydroxyoleate*	Lipid	Fatty Acid, Monohydroxy	0.518214	2.09897	0.0576506	0.47428	M0100019966
3-amino-2-piperidone	Amino Acid	Urea cycle; Arginine and Proline Metabolism	0.517035	2.09245	0.0583212	0.474901	M0100020361
gamma-glutamylisoleucine*	Peptide	Gamma-glutamyl Amino Acid	0.514255	2.07714	0.059926	0.475117	M0100001485
cystathionine	Amino Acid	Methionine, Cysteine, SAM and Taurine Metabolism	0.512821	2.06928	0.0607659	0.475117	M0000000310
12-HETE	Lipid	Eicosanoid	0.511783	2.0636	0.0613789	0.475117	M0100002167
sphingomyelin (d18:2/23:0, d18:1/23:1, d17:1/24:1)*	Lipid	Sphingomyelins	0.508887	2.04782	0.0631137	0.475117	M0100008956
2-aminoadipate	Amino Acid	Lysine Metabolism	-0.508154	-2.04385	0.0635579	0.475117	M0000000381
glycerol	Lipid	Glycerolipid Metabolism	0.507306	2.03925	0.0640754	0.475117	M0000001254
eicosanedioate (C20-DC)	Lipid	Fatty Acid, Dicarboxylate	0.506837	2.03671	0.0643626	0.475117	M0100002951
dodecenedioate (C12:1-DC)*	Lipid	Fatty Acid, Dicarboxylate	0.505678	2.03045	0.0650763	0.475117	M0100019972
3-(3-amino-3-carboxypropyl)uridine*	Nucleotide	Pyrimidine Metabolism, Uracil containing	0.503981	2.02132	0.0661316	0.475117	M0100001426
p-cresol sulfate	Xenobiotics	Benzoate Metabolism	-0.503365	-2.01801	0.0665174	0.475117	M0100001315
dodecanedioate (C12-DC)	Lipid	Fatty Acid, Dicarboxylate	0.503341	2.01788	0.0665328	0.475117	M0100001102
N-acetylcarnosine	Amino Acid	Histidine Metabolism	-0.502809	-2.01502	0.0668676	0.475117	M0100004046
S-methylcysteine	Amino Acid	Methionine, Cysteine, SAM and Taurine Metabolism	0.501272	2.00679	0.0678412	0.475117	M0100002749
N-acetylvaline	Amino Acid	Leucine, Isoleucine and Valine Metabolism	0.50033	2.00176	0.0684434	0.475117	M0000001084
ascorbic acid 3-sulfate*	Cofactors and Vitamins	Ascorbate and Aldarate Metabolism	-0.500123	-2.00066	0.0685758	0.475117	M0100020409
succinate	Energy	TCA Cycle	-0.50012	-2.00064	0.0685779	0.475117	M0000000252
1-stearoyl-2-arachidonoyl-GPE (18:0/20:4)	Lipid	Phosphatidylethanolamine (PE)	-0.498697	-1.99306	0.069496	0.475117	M0100008977
1-(1-enyl-palmitoyl)-2-docosahexaenoyl-GPC (P-16:0/22:6)*	Lipid	Plasmalogen	0.496943	1.98375	0.0706389	0.475117	M0100009008
ceramide (d18:2/24:1, d18:1/24:2)*	Lipid	Ceramides	0.495899	1.97822	0.0713257	0.475117	M0100015744
octadecanedioate (C18-DC)	Lipid	Fatty Acid, Dicarboxylate	0.495454	1.97586	0.07162	0.475117	M0100001615
glucuronate	Carbohydrate	Aminosugar Metabolism	-0.493448	-1.96528	0.0729565	0.475117	M0100000257
(N(1) + N(8))-acetylspermidine	Amino Acid	Polyamine Metabolism	0.492273	1.9591	0.0737478	0.475117	M0100016038
N-linoleoyltaurine*	Lipid	Endocannabinoid	0.491469	1.95488	0.0742924	0.475117	M0100005814
1-palmitoyl-GPI (16:0)	Lipid	Lysophospholipid	-0.49083	-1.95154	0.0747273	0.475117	M0100001655
undecanedioate (C11-DC)	Lipid	Fatty Acid, Dicarboxylate	0.489477	1.94446	0.0756548	0.475117	M0100001617
phenol glucuronide	Amino Acid	Tyrosine Metabolism	0.488344	1.93854	0.0764374	0.475117	M0100006679
1-stearoyl-2-linoleoyl-GPC (18:0/18:2)*	Lipid	Phosphatidylcholine (PC)	-0.487776	-1.93559	0.0768316	0.475117	M0100008980
sphingomyelin (d18:2/14:0, d18:1/14:1)*	Lipid	Sphingomyelins	0.486795	1.93048	0.0775167	0.475117	M0100005985
N-glycolylneuraminate	Carbohydrate	Aminosugar Metabolism	0.486657	1.92977	0.077613	0.475117	M0100001491
urea	Amino Acid	Urea cycle; Arginine and Proline Metabolism	0.485789	1.92526	0.0782234	0.475117	M0000000533
2,6-dihydroxybenzoic acid	Xenobiotics	Drug - Topical Agents	-0.485512	-1.92382	0.0784188	0.475117	M0100020837
2-stearoyl-GPE (18:0)*	Lipid	Lysophospholipid	-0.484737	-1.9198	0.0789673	0.475117	M0100003901
malate	Energy	TCA Cycle	-0.484627	-1.91924	0.0790449	0.475117	M0000000409
1-methylhypoxanthine	Nucleotide	Purine Metabolism, (Hypo)Xanthine/Inosine containing	0.484557	1.91887	0.079095	0.475117	M0100004644
sebacate (C10-DC)	Lipid	Fatty Acid, Dicarboxylate	0.48288	1.91021	0.0802925	0.475117	M0100001211
sphingomyelin (d18:1/24:1, d18:2/24:0)*	Lipid	Sphingomyelins	0.482868	1.91015	0.0803007	0.475117	M0100005986
4-chlorobenzoic acid	Xenobiotics	Chemical	-0.482452	-1.908	0.0805998	0.475117	M0100021784
glycosyl ceramide (d18:2/24:1, d18:1/24:2)*	Lipid	Hexosylceramides (HCER)	0.481935	1.90534	0.0809722	0.475117	M0100015745
oleamide	Lipid	Fatty Acid, Amide	-0.477563	-1.88292	0.0841724	0.486082	M0000001504
arabonate/xylonate	Carbohydrate	Pentose Metabolism	-0.477368	-1.88192	0.0843176	0.486082	M0100006115
ectoine	Xenobiotics	Chemical	0.476695	1.87849	0.0848186	0.486082	M0100001635
gamma-glutamylvaline	Peptide	Gamma-glutamyl Amino Acid	0.476081	1.87536	0.0852776	0.486082	M0100001126
gamma-glutamyltyrosine	Peptide	Gamma-glutamyl Amino Acid	0.474833	1.86901	0.0862156	0.486208	M0000001102
adenosine 5'-monophosphate (AMP)	Nucleotide	Purine Metabolism, Adenine containing	0.474363	1.86662	0.086571	0.486208	M0000000209
thioproline	Xenobiotics	Chemical	0.473005	1.85973	0.0876025	0.486208	M0100009232
oleoyl-arachidonoyl-glycerol (18:1/20:4) [1]*	Lipid	Diacylglycerol	0.472829	1.85884	0.0877368	0.486208	M0100010936
threonate	Cofactors and Vitamins	Ascorbate and Aldarate Metabolism	-0.470831	-1.84874	0.0892726	0.491307	M0100001022
1-pentadecanoyl-2-arachidonoyl-GPC (15:0/20:4)*	Lipid	Phosphatidylcholine (PC)	0.468331	1.83616	0.09122	0.498586	M0100009122
1-myristoyl-2-arachidonoyl-GPC (14:0/20:4)*	Lipid	Phosphatidylcholine (PC)	0.466777	1.82837	0.0924454	0.50073	M0100009139
argininosuccinate	Amino Acid	Urea cycle; Arginine and Proline Metabolism	0.464301	1.816	0.0944212	0.50073	M0000000232
hydantoin-5-propionate	Amino Acid	Histidine Metabolism	0.464205	1.81552	0.0944988	0.50073	M0100002514
2-hydroxy-3-methylvalerate	Amino Acid	Leucine, Isoleucine and Valine Metabolism	0.463967	1.81433	0.0946905	0.50073	M0100001541
sphingomyelin (d18:1/18:1, d18:2/18:0)	Lipid	Sphingomyelins	0.463469	1.81185	0.0950922	0.50073	M0100002106
genistein	Xenobiotics	Food Component/Plant	0.463116	1.8101	0.0953772	0.50073	M0100001221
homostachydrine*	Xenobiotics	Food Component/Plant	0.462266	1.80587	0.0960675	0.501058	M0100001550
linoleoyl ethanolamide	Lipid	Endocannabinoid	0.460659	1.7979	0.0973809	0.50461	M0100006726
1-(1-enyl-stearoyl)-2-docosahexaenoyl-GPE (P-18:0/22:6)*	Lipid	Plasmalogen	0.454561	1.76784	0.10248	0.527607	M0100009004
1-methylhistidine	Amino Acid	Histidine Metabolism	0.453371	1.76202	0.103496	0.527628	M0100001051
citrate	Energy	TCA Cycle	0.452998	1.76019	0.103816	0.527628	M0000001124
docosadienoate (22:2n6)	Lipid	Long Chain Polyunsaturated Fatty Acid (n3 and n6)	0.452094	1.75578	0.104594	0.527628	M0100001182
pipecolate	Amino Acid	Lysine Metabolism	0.450367	1.74736	0.106092	0.527628	M0000001025
1-(1-enyl-palmitoyl)-2-arachidonoyl-GPC (P-16:0/20:4)*	Lipid	Plasmalogen	0.44985	1.74484	0.106543	0.527628	M0100009014
1-palmitoyl-2-oleoyl-GPI (16:0/18:1)*	Lipid	Phosphatidylinositol (PI)	0.44931	1.74222	0.107016	0.527628	M0100009066
N-oleoyltaurine	Lipid	Endocannabinoid	0.4492	1.74168	0.107112	0.527628	M0100003119
lactate	Carbohydrate	Glycolysis, Gluconeogenesis, and Pyruvate Metabolism	-0.447477	-1.73333	0.108631	0.531824	M0000000482
1-eicosapentaenoyl-GPC (20:5)*	Lipid	Lysophospholipid	-0.446476	-1.72848	0.10952	0.532906	M0100005351
4-ethylphenol glucuronide	Xenobiotics	Benzoate Metabolism	-0.44337	-1.7135	0.11231	0.543174	M0100009049
1,2-dipalmitoyl-GPC (16:0/16:0)	Lipid	Phosphatidylcholine (PC)	0.442529	1.70946	0.113074	0.543573	M0100000657
2-aminobutyrate	Amino Acid	Glutathione Metabolism	0.440579	1.70011	0.114859	0.548848	M0000001128
6-bromotryptophan	Amino Acid	Tryptophan Metabolism	-0.438233	-1.6889	0.117032	0.552409	M0100020414
N6-acetyllysine	Amino Acid	Lysine Metabolism	0.437587	1.68581	0.117635	0.552409	M0100001734
kynurenate	Amino Acid	Tryptophan Metabolism	0.437538	1.68558	0.117681	0.552409	M0000000098
beta-hydroxyisovalerate	Amino Acid	Leucine, Isoleucine and Valine Metabolism	0.436785	1.682	0.118387	0.552473	M0000001442
myristoleate (14:1n5)	Lipid	Long Chain Monounsaturated Fatty Acid	0.434894	1.67301	0.120172	0.557541	M0100001198
1-arachidonoyl-GPI (20:4)*	Lipid	Lysophospholipid	-0.433743	-1.66756	0.121267	0.559371	M0100001654
flavin adenine dinucleotide (FAD)	Cofactors and Vitamins	Riboflavin Metabolism	0.432912	1.66363	0.122062	0.559803	M0000000327
imidazole lactate	Amino Acid	Histidine Metabolism	0.430569	1.65257	0.124324	0.560903	M0100000263
2-isopropylmalate	Xenobiotics	Food Component/Plant	-0.430474	-1.65212	0.124416	0.560903	M0100000409
N6,N6,N6-trimethyllysine	Amino Acid	Lysine Metabolism	0.430205	1.65085	0.124677	0.560903	M0000000189
uridine	Nucleotide	Pyrimidine Metabolism, Uracil containing	-0.429757	-1.64874	0.125114	0.560903	M0000000535
sphingomyelin (d18:1/22:1, d18:2/22:0, d16:1/24:1)*	Lipid	Sphingomyelins	0.426715	1.63446	0.128104	0.563605	M0100006295
ascorbic acid 2-sulfate	Cofactors and Vitamins	Ascorbate and Aldarate Metabolism	-0.426404	-1.63301	0.128413	0.563605	M0100009329
propionylcarnitine (C3)	Lipid	Fatty Acid Metabolism (also BCAA Metabolism)	-0.426241	-1.63224	0.128575	0.563605	M0100001162
4-hydroxy-2-oxoglutaric acid	Lipid	Fatty Acid, Dicarboxylate	0.426169	1.6319	0.128647	0.563605	M0100002537
caprylate (8:0)	Lipid	Medium Chain Fatty Acid	-0.424951	-1.62621	0.129861	0.563605	M0000000932
3-hydroxymyristate	Lipid	Fatty Acid, Monohydroxy	0.424492	1.62407	0.13032	0.563605	M0100000882
mevalonate	Lipid	Mevalonate Metabolism	0.422376	1.61421	0.132453	0.563605	M0000000030
gamma-glutamylleucine	Peptide	Gamma-glutamyl Amino Acid	0.422011	1.61251	0.132823	0.563605	M0000001268
1-oleoyl-2-docosahexaenoyl-GPC (18:1/22:6)*	Lipid	Phosphatidylcholine (PC)	0.421418	1.60976	0.133426	0.563605	M0100009130
3-hydroxyadipate	Lipid	Fatty Acid, Dicarboxylate	-0.421158	-1.60855	0.133691	0.563605	M0100004396
chiro-inositol	Lipid	Inositol Metabolism	0.420983	1.60774	0.133869	0.563605	M0100001859
glutathione, oxidized (GSSG)	Amino Acid	Glutathione Metabolism	-0.420113	-1.6037	0.13476	0.563605	M0000000448
butyrylcarnitine (C4)	Lipid	Fatty Acid Metabolism (also BCAA Metabolism)	-0.418056	-1.59418	0.136879	0.563605	M0100001054
N-acetylputrescine	Amino Acid	Polyamine Metabolism	0.417857	1.59326	0.137085	0.563605	M0000000192
phenylalanine	Amino Acid	Phenylalanine Metabolism	-0.416309	-1.58612	0.138698	0.563605	M0000000460
2-hydroxybutyrate/2-hydroxyisobutyrate	Amino Acid	Glutathione Metabolism	0.415773	1.58365	0.139258	0.563605	M0100008928
5-methylcytidine	Nucleotide	Pyrimidine Metabolism, Cytidine containing	-0.41355	-1.57343	0.141602	0.563605	M0100000763
dimethylarginine (SDMA + ADMA)	Amino Acid	Urea cycle; Arginine and Proline Metabolism	0.412564	1.56891	0.142648	0.563605	M0100001810
glycitein glucuronide (2)*	Xenobiotics	Food Component/Plant	0.412038	1.5665	0.14321	0.563605	M0100021011
1-stearoyl-2-dihomo-linolenoyl-GPI (18:0/20:3n3 or 6)*	Lipid	Phosphatidylinositol (PI)	-0.411589	-1.56445	0.143689	0.563605	M0100009184
N-acetylalanine	Amino Acid	Alanine and Aspartate Metabolism	0.411313	1.56318	0.143985	0.563605	M0000001110
3-(3-hydroxyphenyl)propionate	Xenobiotics	Benzoate Metabolism	0.409903	1.55674	0.145502	0.563605	M0100001624
stearoyl-arachidonoyl-glycerol (18:0/20:4) [1]*	Lipid	Diacylglycerol	0.409842	1.55646	0.145567	0.563605	M0100010949
2-aminophenol sulfate	Xenobiotics	Food Component/Plant	-0.409766	-1.55611	0.145649	0.563605	M0100004322
7-methylguanine	Nucleotide	Purine Metabolism, Guanine containing	0.409505	1.55492	0.145931	0.563605	M0100001456
1-stearoyl-GPC (18:0)	Lipid	Lysophospholipid	-0.408763	-1.55154	0.146736	0.563605	M0100001271
14-HDoHE/17-HDoHE	Lipid	Docosanoid	0.408417	1.54996	0.14711	0.563605	M0100009278
2-hydroxyarachidate*	Lipid	Fatty Acid, Monohydroxy	0.407695	1.54667	0.147897	0.563605	M0100019892
deoxycarnitine	Lipid	Carnitine Metabolism	-0.407537	-1.54596	0.14807	0.563605	M0100001662
1-nisinoyl-GPC (24:6)*	Lipid	Lysophospholipid	0.406871	1.54293	0.148798	0.563605	M0100020781
1-margaroyl-2-oleoyl-GPC (17:0/18:1)*	Lipid	Phosphatidylcholine (PC)	0.406816	1.54268	0.148858	0.563605	M0100009036
serotonin	Amino Acid	Tryptophan Metabolism	-0.406686	-1.54209	0.149001	0.563605	M0000000504
3-hydroxyisobutyrate	Amino Acid	Leucine, Isoleucine and Valine Metabolism	0.40576	1.53788	0.150018	0.563605	M0000000111
N-acetylproline	Amino Acid	Urea cycle; Arginine and Proline Metabolism	0.403809	1.52904	0.152176	0.563605	M0100001334
citrulline	Amino Acid	Urea cycle; Arginine and Proline Metabolism	0.403801	1.52901	0.152186	0.563605	M0000000391
glycerophosphoethanolamine	Lipid	Phospholipid Metabolism	-0.403526	-1.52776	0.152491	0.563605	M0100001620
pyridoxate	Cofactors and Vitamins	Vitamin B6 Metabolism	0.403217	1.52637	0.152835	0.563605	M0100001121
O-sulfo-tyrosine	Xenobiotics	Chemical	0.403169	1.52615	0.152889	0.563605	M0100005384
3-dehydrodeoxycholate	Lipid	Secondary Bile Acid Metabolism	0.402836	1.52464	0.153261	0.563605	M0100020860
N,N-dimethyl-pro-pro	Peptide	Modified Peptides	0.401625	1.51918	0.154617	0.565984	M0100022041
linoleoyl-arachidonoyl-glycerol (18:2/20:4) [1]*	Lipid	Diacylglycerol	0.397104	1.49885	0.159751	0.582105	M0100010922
thyroxine	Amino Acid	Tyrosine Metabolism	0.396458	1.49596	0.160493	0.582153	M0000001094
N-acetylcitrulline	Amino Acid	Urea cycle; Arginine and Proline Metabolism	0.393478	1.48265	0.163949	0.586247	M0100001577
bilirubin degradation product, C17H18N2O4 (1)**	Partially Characterized Molecules	Partially Characterized Molecules	0.392037	1.47623	0.165636	0.586247	M0100022005
sphingosine 1-phosphate	Lipid	Sphingosines	-0.39166	-1.47455	0.16608	0.586247	M0100000626
3-hydroxy-2-ethylpropionate	Amino Acid	Leucine, Isoleucine and Valine Metabolism	0.391515	1.47391	0.166251	0.586247	M0100001170
N-formylkynurenine	Amino Acid	Tryptophan Metabolism	-0.391224	-1.47261	0.166593	0.586247	M0000000186
nicotinate ribonucleoside	Cofactors and Vitamins	Nicotinate and Nicotinamide Metabolism	0.391138	1.47223	0.166695	0.586247	M0100001316
N6-carbamoylthreonyladenosine	Nucleotide	Purine Metabolism, Adenine containing	0.390933	1.47132	0.166937	0.586247	M0100001415
alpha-hydroxyisovalerate	Amino Acid	Leucine, Isoleucine and Valine Metabolism	0.390457	1.46921	0.167499	0.586247	M0100001300
7-hydroxyindole sulfate	Amino Acid	Tryptophan Metabolism	0.389735	1.466	0.168356	0.586673	M0100009043
1-myristoyl-2-palmitoyl-GPC (14:0/16:0)	Lipid	Phosphatidylcholine (PC)	0.388429	1.46022	0.169912	0.58952	M0100000672
riboflavin (vitamin B2)	Cofactors and Vitamins	Riboflavin Metabolism	0.387026	1.45401	0.171594	0.589714	M0000000500
glutamine	Amino Acid	Glutamate Metabolism	0.386732	1.45271	0.171948	0.589714	M0000000563
spermidine	Amino Acid	Polyamine Metabolism	0.386535	1.45184	0.172185	0.589714	M0000000050
1-stearoyl-2-linoleoyl-GPI (18:0/18:2)	Lipid	Phosphatidylinositol (PI)	0.384576	1.4432	0.174556	0.594347	M0100008994
creatinine	Amino Acid	Creatine Metabolism	0.382897	1.43581	0.176607	0.594347	M0000000275
lithocholate	Lipid	Secondary Bile Acid Metabolism	-0.382612	-1.43456	0.176955	0.594347	M0000000405
1-palmityl-2-palmitoyl-GPC (O-16:0/16:0)*	Lipid	Plasmalogen	0.382347	1.4334	0.177281	0.594347	M0100015586
1-erucoyl-GPC (22:1)*	Lipid	Lysophospholipid	0.381901	1.43144	0.177829	0.594347	M0100002869
sarcosine	Amino Acid	Glycine, Serine and Threonine Metabolism	-0.381186	-1.42831	0.17871	0.594347	M0000001023
nonadecanedioate (C19-DC)	Lipid	Fatty Acid, Dicarboxylate	0.380566	1.42559	0.179477	0.594347	M0100019970
phenol sulfate	Amino Acid	Tyrosine Metabolism	0.380551	1.42552	0.179496	0.594347	M0100001510
laurate (12:0)	Lipid	Medium Chain Fatty Acid	0.377944	1.41413	0.182742	0.601277	M0000000181
N1-methyl-2-pyridone-5-carboxamide	Cofactors and Vitamins	Nicotinate and Nicotinamide Metabolism	0.37629	1.40691	0.184821	0.601277	M0100001468
octadecenedioate (C18:1-DC)	Lipid	Fatty Acid, Dicarboxylate	0.375849	1.40499	0.185379	0.601277	M0100019978
sphingomyelin (d18:1/17:0, d17:1/18:0, d19:1/16:0)	Lipid	Sphingomyelins	0.375709	1.40438	0.185556	0.601277	M0100008920
4-acetamidobutanoate	Amino Acid	Polyamine Metabolism	0.374563	1.3994	0.187008	0.601277	M0000001113
indoleacetylglycine	Amino Acid	Tryptophan Metabolism	-0.374545	-1.39932	0.187032	0.601277	M0100006730
hydroxypalmitoyl sphingomyelin (d18:1/16:0(OH))**	Lipid	Sphingomyelins	0.374146	1.39759	0.187539	0.601277	M0100021000
arachidonoylcarnitine (C20:4)	Lipid	Fatty Acid Metabolism (Acyl Carnitine, Polyunsaturated)	0.374085	1.39732	0.187617	0.601277	M0100015837
succinoyltaurine	Amino Acid	Methionine, Cysteine, SAM and Taurine Metabolism	-0.371605	-1.38657	0.190793	0.604595	M0100021220
2'-O-methyluridine	Nucleotide	Pyrimidine Metabolism, Uracil containing	0.370639	1.38239	0.19204	0.604595	M0100010896
erythritol	Xenobiotics	Food Component/Plant	0.370327	1.38104	0.192444	0.604595	M0100000846
3-methyladipate	Lipid	Fatty Acid, Dicarboxylate	-0.369924	-1.3793	0.192967	0.604595	M0100001765
valine	Amino Acid	Leucine, Isoleucine and Valine Metabolism	-0.369558	-1.37772	0.193442	0.604595	M0000000566
1-eicosenoyl-GPC (20:1)*	Lipid	Lysophospholipid	0.368668	1.37388	0.194599	0.604595	M0100005352
N2-acetyllysine	Amino Acid	Lysine Metabolism	-0.368627	-1.3737	0.194653	0.604595	M0100001721
lysine	Amino Acid	Lysine Metabolism	-0.367632	-1.36941	0.195954	0.604595	M0000000407
homoarginine	Amino Acid	Urea cycle; Arginine and Proline Metabolism	-0.367308	-1.36802	0.196378	0.604595	M0100000961
glutarate (C5-DC)	Lipid	Fatty Acid, Dicarboxylate	-0.366727	-1.36552	0.197141	0.604595	M0000000339
glycosyl-N-nervonoyl-sphingosine (d18:1/24:1)*	Lipid	Hexosylceramides (HCER)	0.366663	1.36524	0.197225	0.604595	M0100001878
5-dodecenoate (12:1n7)	Lipid	Medium Chain Fatty Acid	0.365127	1.35864	0.199252	0.604595	M0100001232
3-hydroxysebacate	Lipid	Fatty Acid, Monohydroxy	0.36491	1.35771	0.19954	0.604595	M0100001145
allantoin	Nucleotide	Purine Metabolism, (Hypo)Xanthine/Inosine containing	0.36479	1.35719	0.199698	0.604595	M0000001002
beta-sitosterol	Lipid	Sterol	0.36455	1.35616	0.200016	0.604595	M0100001033
myo-inositol	Lipid	Inositol Metabolism	-0.363431	-1.35137	0.201504	0.606794	M0000000363
2'-O-methylcytidine	Nucleotide	Pyrimidine Metabolism, Cytidine containing	0.361968	1.34511	0.203461	0.609595	M0100010895
alpha-CEHC sulfate	Cofactors and Vitamins	Tocopherol Metabolism	-0.361595	-1.34351	0.203962	0.609595	M0100005972
1-(1-enyl-palmitoyl)-2-oleoyl-GPC (P-16:0/18:1)*	Lipid	Plasmalogen	0.35944	1.33431	0.206869	0.614107	M0100009007
glycerate	Carbohydrate	Glycolysis, Gluconeogenesis, and Pyruvate Metabolism	-0.359164	-1.33313	0.207244	0.614107	M0000001052
4-vinylphenol sulfate	Xenobiotics	Benzoate Metabolism	-0.357712	-1.32695	0.20922	0.614107	M0100001755
(R)-3-hydroxybutyrylcarnitine	Lipid	Fatty Acid Metabolism (Acyl Carnitine, Hydroxy)	0.35767	1.32677	0.209278	0.614107	M0100003926
1-stearoyl-2-linoleoyl-GPE (18:0/18:2)*	Lipid	Phosphatidylethanolamine (PE)	-0.357639	-1.32664	0.20932	0.614107	M0100008976
2'-deoxycytidine	Nucleotide	Pyrimidine Metabolism, Cytidine containing	-0.356934	-1.32365	0.210284	0.614676	M0100000125
1-pentadecanoyl-2-docosahexaenoyl-GPC (15:0/22:6)*	Lipid	Phosphatidylcholine (PC)	0.355544	1.31774	0.212194	0.617995	M0100009123
retinol (vitamin A)	Cofactors and Vitamins	Vitamin A Metabolism	0.354303	1.31248	0.213907	0.62072	M0000000498
12,13-DiHOME	Lipid	Fatty Acid, Dihydroxy	0.351625	1.30116	0.217634	0.624427	M0000000062
2R,3R-dihydroxybutyrate	Lipid	Fatty Acid, Dihydroxy	0.351571	1.30093	0.217709	0.624427	M0100002367
mannonate*	Xenobiotics	Food Component/Plant	-0.351439	-1.30037	0.217894	0.624427	M0100003695
maleoylcarnitine	Xenobiotics	Drug - Other	-0.350997	-1.2985	0.218514	0.624427	M0100006629
malonylcarnitine	Lipid	Fatty Acid Synthesis	-0.350582	-1.29675	0.219097	0.624427	M0100001526
4-acetylphenol sulfate	Xenobiotics	Benzoate Metabolism	-0.349916	-1.29395	0.220034	0.62472	M0100000711
tetradecadienoate (14:2)*	Lipid	Long Chain Polyunsaturated Fatty Acid (n3 and n6)	0.348565	1.28826	0.221942	0.62472	M0100020343
enterolactone sulfate	Xenobiotics	Food Component/Plant	-0.348442	-1.28774	0.222117	0.62472	M0100020407
aspartate	Amino Acid	Alanine and Aspartate Metabolism	-0.347402	-1.28337	0.223593	0.62472	M0000000234
4-hydroxycinnamate	Xenobiotics	Food Component/Plant	0.346884	1.28119	0.224331	0.62472	M0100001675
ethylmalonate	Amino Acid	Leucine, Isoleucine and Valine Metabolism	-0.346459	-1.27941	0.224937	0.62472	M0000002054
1-stearoyl-GPE (18:0)	Lipid	Lysophospholipid	-0.34623	-1.27845	0.225265	0.62472	M0100001461
gamma-glutamylthreonine	Peptide	Gamma-glutamyl Amino Acid	0.346092	1.27787	0.225463	0.62472	M0100001314
4-allylcatechol sulfate	Xenobiotics	Benzoate Metabolism	-0.344717	-1.27211	0.227434	0.628	M0100020578
indolepropionate	Amino Acid	Tryptophan Metabolism	-0.343057	-1.26516	0.229829	0.632426	M0100001083
3-hydroxylaurate	Lipid	Fatty Acid, Monohydroxy	0.341173	1.25729	0.232567	0.633323	M0100001112
nisinate (24:6n3)	Lipid	Long Chain Polyunsaturated Fatty Acid (n3 and n6)	0.340837	1.2559	0.233056	0.633323	M0100015785
quinolinate	Cofactors and Vitamins	Nicotinate and Nicotinamide Metabolism	-0.340682	-1.25525	0.233283	0.633323	M0000000182
perfluorooctanesulfonate (PFOS)	Xenobiotics	Chemical	0.34065	1.25511	0.233329	0.633323	M0100010955
6-oxopiperidine-2-carboxylate	Amino Acid	Lysine Metabolism	0.338819	1.24749	0.236014	0.633436	M0100004499
2-hydroxydecanoate	Lipid	Fatty Acid, Monohydroxy	0.33879	1.24737	0.236057	0.633436	M0100004089
imidazole propionate	Amino Acid	Histidine Metabolism	-0.338549	-1.24637	0.236412	0.633436	M0100003434
quinate	Xenobiotics	Food Component/Plant	0.338124	1.2446	0.237038	0.633436	M0100000442
1-margaroyl-GPE (17:0)*	Lipid	Lysophospholipid	-0.33782	-1.24334	0.237486	0.633436	M0100002171
catechol sulfate	Xenobiotics	Benzoate Metabolism	-0.337332	-1.24131	0.238208	0.633436	M0100001605
palmitoleoylcarnitine (C16:1)*	Lipid	Fatty Acid Metabolism (Acyl Carnitine, Monounsaturated)	0.336846	1.23929	0.238928	0.633436	M0100009406
ethyl alpha-glucopyranoside	Xenobiotics	Food Component/Plant	0.335547	1.23391	0.240859	0.636442	M0100015965
glycocholate	Lipid	Primary Bile Acid Metabolism	-0.334087	-1.22786	0.24304	0.639051	M0000000342
indoleacetate	Amino Acid	Tryptophan Metabolism	-0.333814	-1.22673	0.243448	0.639051	M0100001034
18-methylnonadecanoate (i20:0)	Lipid	Fatty Acid, Branched	0.33197	1.21912	0.246223	0.644215	M0100019953
carboxyethyl-GABA	Amino Acid	Glutamate Metabolism	0.331399	1.21676	0.247086	0.644361	M0100003260
N6-succinyladenosine	Nucleotide	Purine Metabolism, Adenine containing	0.329314	1.20817	0.250253	0.647799	M0100001664
myristate (14:0)	Lipid	Long Chain Saturated Fatty Acid	0.328813	1.20611	0.251019	0.647799	M0000000519
formiminoglutamate	Amino Acid	Histidine Metabolism	0.328553	1.20504	0.251416	0.647799	M0100002500
genistein glucuronide*	Xenobiotics	Food Component/Plant	0.328399	1.2044	0.251651	0.647799	M0100020216
1-palmitoyl-2-palmitoleoyl-GPC (16:0/16:1)*	Lipid	Phosphatidylcholine (PC)	0.326928	1.19836	0.253907	0.649796	M0100008984
azelate (C9-DC)	Lipid	Fatty Acid, Dicarboxylate	0.326307	1.19581	0.254865	0.649796	M0000002029
1-palmitoyl-2-arachidonoyl-GPE (16:0/20:4)*	Lipid	Phosphatidylethanolamine (PE)	-0.324993	-1.19043	0.256895	0.649796	M0100008990
alpha-hydroxyisocaproate	Amino Acid	Leucine, Isoleucine and Valine Metabolism	0.324152	1.18699	0.2582	0.649796	M0100000706
docosapentaenoate (n6 DPA; 22:5n6)	Lipid	Long Chain Polyunsaturated Fatty Acid (n3 and n6)	0.324047	1.18656	0.258364	0.649796	M0100001580
daidzein 7-O-glucuronide	Xenobiotics	Food Component/Plant	0.323788	1.1855	0.258766	0.649796	M0100020206
7alpha-hydroxy-3-oxo-4-cholestenoate (7-Hoca)	Lipid	Sterol	0.323713	1.18519	0.258882	0.649796	M0100001609
1-(1-enyl-stearoyl)-2-docosahexaenoyl-GPC (P-18:0/22:6)*	Lipid	Plasmalogen	0.322923	1.18196	0.260113	0.649796	M0100009015
lignoceroylcarnitine (C24)*	Lipid	Fatty Acid Metabolism (Acyl Carnitine, Long Chain Saturated)	-0.322691	-1.18101	0.260476	0.649796	M0100015834
behenoyl dihydrosphingomyelin (d18:0/22:0)*	Lipid	Dihydrosphingomyelins	-0.322319	-1.17949	0.261058	0.649796	M0100009026
thiamin (vitamin B1)	Cofactors and Vitamins	Thiamine Metabolism	0.32211	1.17864	0.261384	0.649796	M0000000873
2-hydroxysebacate	Lipid	Fatty Acid, Dicarboxylate	0.320396	1.17165	0.264076	0.654449	M0100020378
1-linoleoyl-GPC (18:2)	Lipid	Lysophospholipid	-0.318702	-1.16475	0.266752	0.655068	M0100001395
heptadecatrienoate (17:3)*	Lipid	Long Chain Polyunsaturated Fatty Acid (n3 and n6)	0.31832	1.1632	0.267358	0.655068	M0100020715
3-hydroxyoleoylcarnitine	Lipid	Fatty Acid Metabolism (Acyl Carnitine, Hydroxy)	0.318061	1.16214	0.26777	0.655068	M0100019801
4-hydroxyglutamate	Amino Acid	Glutamate Metabolism	-0.317353	-1.15927	0.268895	0.655068	M0100002544
sphingomyelin (d18:2/18:1)*	Lipid	Sphingomyelins	0.316976	1.15774	0.269495	0.655068	M0100015788
linolenoylcarnitine (C18:3)*	Lipid	Fatty Acid Metabolism (Acyl Carnitine, Polyunsaturated)	0.316782	1.15695	0.269805	0.655068	M0100015831
4-allylphenol sulfate	Xenobiotics	Food Component/Plant	-0.316615	-1.15627	0.270072	0.655068	M0100001868
linoleoyl-linoleoyl-glycerol (18:2/18:2) [1]*	Lipid	Diacylglycerol	-0.313047	-1.14182	0.275803	0.666943	M0100010941
palmitoleate (16:1n7)	Lipid	Long Chain Monounsaturated Fatty Acid	0.312505	1.13963	0.276679	0.667039	M0000000452
gamma-glutamylalanine	Peptide	Gamma-glutamyl Amino Acid	-0.31148	-1.13549	0.278342	0.669026	M0100001843
13-HODE + 9-HODE	Lipid	Fatty Acid, Monohydroxy	0.308873	1.12497	0.282598	0.677218	M0100002196
sphinganine	Lipid	Sphingolipid Synthesis	0.307155	1.11806	0.285423	0.679234	M0000000313
4-methylcatechol sulfate	Xenobiotics	Benzoate Metabolism	-0.306468	-1.1153	0.286557	0.679234	M0100004111
tartronate (hydroxymalonate)	Xenobiotics	Food Component/Plant	-0.306255	-1.11445	0.286911	0.679234	M0100000840
N-acetylmethionine	Amino Acid	Methionine, Cysteine, SAM and Taurine Metabolism	0.305961	1.11327	0.287396	0.679234	M0000001083
1-palmitoyl-2-linoleoyl-GPE (16:0/18:2)	Lipid	Phosphatidylethanolamine (PE)	-0.305307	-1.11064	0.288481	0.679234	M0100001870
carnitine	Lipid	Carnitine Metabolism	-0.305025	-1.10951	0.28895	0.679234	M0100000007
daidzein	Xenobiotics	Food Component/Plant	0.304755	1.10843	0.289398	0.679234	M0100001219
N-acetylkynurenine (2)	Amino Acid	Tryptophan Metabolism	0.303021	1.10148	0.292289	0.684007	M0100006378
trimethylamine N-oxide	Lipid	Phospholipid Metabolism	0.302133	1.09793	0.293777	0.68548	M0100003397
1-palmitoyl-2-linoleoyl-GPI (16:0/18:2)	Lipid	Phosphatidylinositol (PI)	0.300546	1.09159	0.296446	0.686952	M0000001528
sphingomyelin (d18:2/21:0, d16:2/23:0)*	Lipid	Sphingomyelins	0.29982	1.08869	0.297671	0.686952	M0100015790
10-undecenoate (11:1n1)	Lipid	Medium Chain Fatty Acid	0.299691	1.08818	0.297889	0.686952	M0100001197
palmitoyl dihydrosphingomyelin (d18:0/16:0)*	Lipid	Dihydrosphingomyelins	-0.299453	-1.08723	0.298292	0.686952	M0100008954
N6-methyllysine	Amino Acid	Lysine Metabolism	0.299205	1.08624	0.298712	0.686952	M0100003415
eicosenoylcarnitine (C20:1)*	Lipid	Fatty Acid Metabolism (Acyl Carnitine, Monounsaturated)	0.298294	1.08261	0.300258	0.688522	M0100015838
histidine	Amino Acid	Histidine Metabolism	0.295728	1.0724	0.304635	0.696413	M0000000355
butyrate/isobutyrate (4:0)	Lipid	Short Chain Fatty Acid	0.295256	1.07052	0.305444	0.696413	M0000001143
trigonelline (N'-methylnicotinate)	Cofactors and Vitamins	Nicotinate and Nicotinamide Metabolism	0.29291	1.06121	0.309485	0.701921	M0100001092
hexadecadienoate (16:2n6)	Lipid	Long Chain Polyunsaturated Fatty Acid (n3 and n6)	0.292832	1.06091	0.309619	0.701921	M0100009394
1-myristoyl-GPC (14:0)	Lipid	Lysophospholipid	0.291649	1.05622	0.311668	0.702773	M0100001383
3-hydroxypalmitoylcarnitine	Lipid	Fatty Acid Metabolism (Acyl Carnitine, Hydroxy)	0.291598	1.05602	0.311756	0.702773	M0100019800
equol sulfate	Xenobiotics	Food Component/Plant	-0.290484	-1.05161	0.313695	0.703918	M0100003429
1-methyl-4-imidazoleacetate	Amino Acid	Histidine Metabolism	0.290292	1.05085	0.314029	0.703918	M0100001208
5-methyl-2'-deoxycytidine	Nucleotide	Pyrimidine Metabolism, Cytidine containing	0.289518	1.04779	0.31538	0.704028	M0100002300
3-(3-hydroxyphenyl)propionate sulfate	Xenobiotics	Benzoate Metabolism	-0.288403	-1.04339	0.317332	0.704028	M0100005391
glycine	Amino Acid	Glycine, Serine and Threonine Metabolism	0.28831	1.04303	0.317494	0.704028	M0000000340
cholesterol	Lipid	Sterol	0.287516	1.03989	0.318889	0.704028	M0000000266
proline	Amino Acid	Urea cycle; Arginine and Proline Metabolism	0.287374	1.03934	0.319138	0.704028	M0000000480
1-oleoyl-GPI (18:1)	Lipid	Lysophospholipid	-0.287242	-1.03881	0.319371	0.704028	M0100001777
indolelactate	Amino Acid	Tryptophan Metabolism	0.286681	1.0366	0.320359	0.70426	M0100000463
octadecenedioylcarnitine (C18:1-DC)*	Lipid	Fatty Acid Metabolism (Acyl Carnitine, Dicarboxylate)	0.285807	1.03316	0.321902	0.705708	M0100005996
caproate (6:0)	Lipid	Medium Chain Fatty Acid	-0.284634	-1.02855	0.32398	0.707034	M0000000926
1-oleoyl-GPE (18:1)	Lipid	Lysophospholipid	0.284024	1.02615	0.325063	0.707034	M0100001569
mannitol/sorbitol	Carbohydrate	Fructose, Mannose and Galactose Metabolism	-0.28373	-1.02499	0.325587	0.707034	M0100001740
methionine	Amino Acid	Methionine, Cysteine, SAM and Taurine Metabolism	-0.283469	-1.02397	0.326051	0.707034	M0000000415
asparagine	Amino Acid	Alanine and Aspartate Metabolism	0.28187	1.01769	0.328904	0.709554	M0000000917
sphingadienine	Lipid	Sphingolipid Synthesis	0.281687	1.01697	0.329232	0.709554	M0100015643
beta-muricholate	Lipid	Primary Bile Acid Metabolism	0.281301	1.01546	0.329923	0.709554	M0100001066
5-methyluridine (ribothymidine)	Nucleotide	Pyrimidine Metabolism, Uracil containing	-0.280449	-1.01212	0.331453	0.709554	M0100001446
myristoylcarnitine (C14)	Lipid	Fatty Acid Metabolism (Acyl Carnitine, Long Chain Saturated)	0.280335	1.01167	0.331659	0.709554	M0100001270
1-linoleoylglycerol (18:2)	Lipid	Monoacylglycerol	-0.278145	-1.00311	0.335609	0.712729	M0100001040
9,10-DiHOME	Lipid	Fatty Acid, Dihydroxy	0.277389	1.00015	0.336979	0.712729	M0000000179
acetylcarnitine (C2)	Lipid	Fatty Acid Metabolism (Acyl Carnitine, Short Chain)	-0.277316	-0.999868	0.337111	0.712729	M0100000802
N-acetyltyrosine	Amino Acid	Tyrosine Metabolism	0.277222	0.999499	0.337282	0.712729	M0100001104
N1-methyladenosine	Nucleotide	Purine Metabolism, Adenine containing	0.277042	0.998796	0.337608	0.712729	M0000001242
gamma-glutamylglutamate	Peptide	Gamma-glutamyl Amino Acid	-0.275085	-0.99116	0.341173	0.714946	M0000000331
1-dihomo-linolenoyl-GPE (20:3n3 or 6)*	Lipid	Lysophospholipid	-0.274955	-0.990653	0.341411	0.714946	M0100005371
1-oleoyl-2-arachidonoyl-GPI (18:1/20:4)*	Lipid	Phosphatidylinositol (PI)	-0.274237	-0.987858	0.342723	0.714946	M0100010951
N6-carboxymethyllysine	Carbohydrate	Advanced Glycation End-product	0.274059	0.987164	0.343049	0.714946	M0100001768
xanthosine	Nucleotide	Purine Metabolism, (Hypo)Xanthine/Inosine containing	-0.273237	-0.983965	0.344556	0.714946	M0100000299
N-stearoyltaurine	Lipid	Endocannabinoid	0.273075	0.983333	0.344855	0.714946	M0100003240
gamma-glutamylmethionine	Peptide	Gamma-glutamyl Amino Acid	-0.272712	-0.981922	0.345522	0.714946	M0100001313
1-palmitoyl-2-oleoyl-GPC (16:0/18:1)	Lipid	Phosphatidylcholine (PC)	0.271459	0.97705	0.347831	0.714946	M0000001539
1-arachidonoyl-GPC (20:4n6)*	Lipid	Lysophospholipid	-0.271126	-0.975754	0.348447	0.714946	M0100001551
1-palmitoyl-GPC (16:0)	Lipid	Lysophospholipid	-0.271083	-0.97559	0.348525	0.714946	M0100001263
taurohyodeoxycholic acid	Lipid	Secondary Bile Acid Metabolism	0.270201	0.972164	0.350158	0.714946	M0100003869
1-dihomo-linolenoyl-GPC (20:3n3 or 6)*	Lipid	Lysophospholipid	-0.26989	-0.970956	0.350735	0.714946	M0100001552
adrenate (22:4n6)	Lipid	Long Chain Polyunsaturated Fatty Acid (n3 and n6)	0.269859	0.970837	0.350792	0.714946	M0100001193
1-(1-enyl-stearoyl)-2-arachidonoyl-GPE (P-18:0/20:4)*	Lipid	Plasmalogen	0.269638	0.96998	0.351202	0.714946	M0100008999
1-methyl-5-imidazoleacetate	Amino Acid	Histidine Metabolism	-0.268619	-0.966027	0.353097	0.716975	M0100002910
oleoylcarnitine (C18:1)	Lipid	Fatty Acid Metabolism (Acyl Carnitine, Monounsaturated)	0.267165	0.960398	0.355807	0.718952	M0100001501
hypoxanthine	Nucleotide	Purine Metabolism, (Hypo)Xanthine/Inosine containing	-0.267131	-0.960264	0.355872	0.718952	M0000000171
1-linoleoyl-2-arachidonoyl-GPE (18:2/20:4)*	Lipid	Phosphatidylethanolamine (PE)	-0.266197	-0.956651	0.35762	0.720659	M0100009222
tauroursodeoxycholic acid sulfate (2)	Lipid	Secondary Bile Acid Metabolism	0.265278	0.953098	0.359345	0.720862	M0100020845
1-stearoyl-2-docosapentaenoyl-GPC (18:0/22:5n6)*	Lipid	Phosphatidylcholine (PC)	0.265181	0.952723	0.359527	0.720862	M0100009142
1-oleoyl-GPS (18:1)	Lipid	Lysophospholipid	0.262995	0.944284	0.36365	0.722769	M0100000630
dimethyl sulfone	Xenobiotics	Chemical	0.262909	0.943953	0.363812	0.722769	M0100004284
10-heptadecenoate (17:1n7)	Lipid	Long Chain Monounsaturated Fatty Acid	0.26289	0.943879	0.363848	0.722769	M0100001278
bilirubin degradation product, C17H18N2O4 (2)**	Partially Characterized Molecules	Partially Characterized Molecules	0.262756	0.943362	0.364102	0.722769	M0100022006
1-palmitoleoyl-GPC (16:1)*	Lipid	Lysophospholipid	0.261445	0.938309	0.366588	0.724062	M0100001511
S-(3-hydroxypropyl)mercapturic acid (HPMA)	Xenobiotics	Chemical	0.261226	0.937463	0.367006	0.724062	M0100004568
1-palmityl-2-linoleoyl-GPC (O-16:0/18:2)*	Lipid	Plasmalogen	0.260979	0.936512	0.367475	0.724062	M0100009134
palmitate (16:0)	Lipid	Long Chain Saturated Fatty Acid	0.259808	0.932008	0.369705	0.724077	M0000000424
alpha-CEHC glucuronide*	Cofactors and Vitamins	Tocopherol Metabolism	0.259673	0.931487	0.369964	0.724077	M0100003101
4-acetamidobenzoate	Xenobiotics	Chemical	0.259299	0.930048	0.370678	0.724077	M0100009413
argininate*	Amino Acid	Urea cycle; Arginine and Proline Metabolism	0.259072	0.929176	0.371112	0.724077	M0100002769
N-palmitoylglycine	Lipid	Fatty Acid Metabolism (Acyl Glycine)	0.258469	0.926857	0.372267	0.724151	M0100003686
kynurenine	Amino Acid	Tryptophan Metabolism	0.258105	0.925458	0.372965	0.724151	M0100000265
3-indoleglyoxylic acid	Xenobiotics	Food Component/Plant	0.256362	0.91877	0.376314	0.728021	M0100020372
1-palmitoyl-2-docosahexaenoyl-GPC (16:0/22:6)	Lipid	Phosphatidylcholine (PC)	0.256119	0.917837	0.376783	0.728021	M0100008915
1-ribosyl-imidazoleacetate*	Amino Acid	Histidine Metabolism	0.253991	0.909681	0.3809	0.732444	M0100001668
alpha-ketoglutaramate*	Amino Acid	Glutamate Metabolism	0.253986	0.909664	0.380908	0.732444	M0100002397
1-(1-enyl-stearoyl)-2-linoleoyl-GPE (P-18:0/18:2)*	Lipid	Plasmalogen	0.252689	0.9047	0.383429	0.732786	M0100009225
1-palmitoyl-2-pentadecanoyl-GPC (16:0/15:0)*	Lipid	Phosphatidylcholine (PC)	0.252585	0.904303	0.38363	0.732786	M0100016019
stearidonate (18:4n3)	Lipid	Long Chain Polyunsaturated Fatty Acid (n3 and n6)	0.252477	0.903891	0.38384	0.732786	M0100001229
isovalerylglycine	Amino Acid	Leucine, Isoleucine and Valine Metabolism	0.251347	0.899571	0.386045	0.735236	M0100001452
glycosyl-N-palmitoyl-sphingosine (d18:1/16:0)	Lipid	Hexosylceramides (HCER)	0.25023	0.895304	0.388231	0.737638	M0100009272
isocitric lactone	Energy	TCA Cycle	0.249503	0.892532	0.389655	0.738587	M0100009239
(S)-3-hydroxybutyrylcarnitine	Lipid	Fatty Acid Metabolism (Acyl Carnitine, Hydroxy)	0.246864	0.882476	0.394854	0.745139	M0100009271
betaine	Amino Acid	Glycine, Serine and Threonine Metabolism	-0.246392	-0.880677	0.395788	0.745139	M0000000799
1,5-anhydroglucitol (1,5-AG)	Carbohydrate	Glycolysis, Gluconeogenesis, and Pyruvate Metabolism	0.246329	0.880438	0.395913	0.745139	M0100000580
linoleoylcarnitine (C18:2)*	Lipid	Fatty Acid Metabolism (Acyl Carnitine, Polyunsaturated)	0.245695	0.878027	0.397169	0.745743	M0100003151
10-nonadecenoate (19:1n9)	Lipid	Long Chain Monounsaturated Fatty Acid	0.244149	0.872151	0.40024	0.749745	M0100001277
7-ketodeoxycholate	Lipid	Secondary Bile Acid Metabolism	0.243438	0.869449	0.401658	0.750639	M0100001063
N1-methyl-4-pyridone-3-carboxamide	Cofactors and Vitamins	Nicotinate and Nicotinamide Metabolism	0.242425	0.865606	0.40368	0.752656	M0100001469
3-hydroxy-3-methylglutarate	Lipid	Mevalonate Metabolism	-0.241695	-0.862837	0.405142	0.753587	M0000000112
1-nonadecenoyl-GPC (19:1)*	Lipid	Lysophospholipid	0.241067	0.860457	0.406401	0.753587	M0100020743
myristoleoylcarnitine (C14:1)*	Lipid	Fatty Acid Metabolism (Acyl Carnitine, Monounsaturated)	0.240762	0.859302	0.407013	0.753587	M0100006051
4-hydroxyphenylpyruvate	Amino Acid	Tyrosine Metabolism	0.240133	0.856919	0.408277	0.754178	M0000001141
eicosenoate (20:1)	Lipid	Long Chain Monounsaturated Fatty Acid	0.239361	0.853997	0.409831	0.754483	M0100001335
2-hydroxyglutarate	Lipid	Fatty Acid, Dicarboxylate	-0.239044	-0.852798	0.41047	0.754483	M0100002070
5-dodecenoylcarnitine (C12:1)	Lipid	Fatty Acid Metabolism (Acyl Carnitine, Monounsaturated)	0.238644	0.851283	0.411278	0.754483	M0100016069
2-hydroxyadipate	Lipid	Fatty Acid, Dicarboxylate	-0.236555	-0.843388	0.415507	0.760492	M0100001153
1-palmityl-2-stearoyl-GPC (O-16:0/18:0)*	Lipid	Plasmalogen	0.233168	0.830611	0.422412	0.771361	M0100010966
oxalate (ethanedioate)	Cofactors and Vitamins	Ascorbate and Aldarate Metabolism	-0.231446	-0.824131	0.425943	0.776033	M0100000841
1-linoleoyl-2-linolenoyl-GPC (18:2/18:3)*	Lipid	Phosphatidylcholine (PC)	-0.230585	-0.82089	0.427716	0.776675	M0100009343
1,2-dilinoleoyl-GPC (18:2/18:2)	Lipid	Phosphatidylcholine (PC)	-0.230329	-0.81993	0.428242	0.776675	M0100008903
2-acetamidophenol sulfate	Xenobiotics	Food Component/Plant	-0.229613	-0.817239	0.429719	0.777587	M0100006190
1-(1-enyl-palmitoyl)-2-palmitoyl-GPC (P-16:0/16:0)*	Lipid	Plasmalogen	0.228865	0.814429	0.431265	0.778619	M0100009162
dodecadienoate (12:2)*	Lipid	Fatty Acid, Dicarboxylate	0.227505	0.809325	0.434083	0.78028	M0100020478
N-alpha-acetylornithine	Amino Acid	Urea cycle; Arginine and Proline Metabolism	0.227477	0.80922	0.434141	0.78028	M0100000285
1-lignoceroyl-GPC (24:0)	Lipid	Lysophospholipid	0.226888	0.80701	0.435365	0.780721	M0100002873
laurylcarnitine (C12)	Lipid	Fatty Acid Metabolism (Acyl Carnitine, Medium Chain)	0.226309	0.80484	0.436569	0.781125	M0100001392
3-hydroxyoctanoate	Lipid	Fatty Acid, Monohydroxy	0.224615	0.798493	0.440102	0.785685	M0100000773
palmitoylcarnitine (C16)	Lipid	Fatty Acid Metabolism (Acyl Carnitine, Long Chain Saturated)	0.223987	0.796142	0.441415	0.786271	M0100000776
oleate/vaccenate (18:1)	Lipid	Long Chain Monounsaturated Fatty Acid	0.222792	0.791672	0.443919	0.78897	M0100008930
cholate	Lipid	Primary Bile Acid Metabolism	0.222119	0.789157	0.445333	0.789346	M0000000136
dihomo-linolenate (20:3n3 or n6)	Lipid	Long Chain Polyunsaturated Fatty Acid (n3 and n6)	0.22175	0.787778	0.446109	0.789346	M0100001739
xanthurenate	Amino Acid	Tryptophan Metabolism	0.218394	0.775253	0.453197	0.795326	M0100000015
6-hydroxyindole sulfate	Xenobiotics	Chemical	-0.218235	-0.774661	0.453534	0.795326	M0100006260
pentadecanoylcarnitine (C15)*	Lipid	Fatty Acid Metabolism (Acyl Carnitine, Long Chain Saturated)	0.217815	0.773095	0.454425	0.795326	M0100015842
3-bromo-5-chloro-2,6-dihydroxybenzoic acid*	Xenobiotics	Chemical	0.21721	0.77084	0.455711	0.795326	M0100021707
docosadioate (C22-DC)	Lipid	Fatty Acid, Dicarboxylate	0.216974	0.769962	0.456213	0.795326	M0100002952
nicotinamide	Cofactors and Vitamins	Nicotinate and Nicotinamide Metabolism	-0.216885	-0.769632	0.456401	0.795326	M0000000432
anthranilate	Amino Acid	Tryptophan Metabolism	0.216855	0.76952	0.456465	0.795326	M0000001258
1-adrenoyl-GPC (22:4)*	Lipid	Lysophospholipid	0.214775	0.76178	0.460902	0.799093	M0100002871
1-(1-enyl-stearoyl)-2-oleoyl-GPE (P-18:0/18:1)	Lipid	Plasmalogen	0.214607	0.761155	0.461261	0.799093	M0100008919
bilirubin degradation product, C17H18N2O4 (3)**	Partially Characterized Molecules	Partially Characterized Molecules	0.214173	0.75954	0.462191	0.799093	M0100022007
guanosine	Nucleotide	Purine Metabolism, Guanine containing	0.213966	0.758772	0.462633	0.799093	M0000001099
phenylacetylglycine	Peptide	Acetylated Peptides	0.210781	0.746947	0.469479	0.803213	M0100001275
1-oleoyl-2-linoleoyl-GPC (18:1/18:2)*	Lipid	Phosphatidylcholine (PC)	0.210741	0.746801	0.469563	0.803213	M0100008981
3-hydroxydecanoate	Lipid	Fatty Acid, Monohydroxy	0.210051	0.74424	0.471055	0.803213	M0100000997
erucate (22:1n9)	Lipid	Long Chain Monounsaturated Fatty Acid	0.210014	0.744106	0.471133	0.803213	M0000001087
orotate	Nucleotide	Pyrimidine Metabolism, Orotate containing	-0.209601	-0.742574	0.472026	0.803213	M0000000445
beta-guanidinopropanoate	Xenobiotics	Food Component/Plant	-0.209356	-0.741666	0.472556	0.803213	M0100001411
1-arachidonoyl-GPA (20:4)	Lipid	Lysophospholipid	0.209144	0.740882	0.473014	0.803213	M0100004442
dihomo-linoleate (20:2n6)	Lipid	Long Chain Polyunsaturated Fatty Acid (n3 and n6)	0.209118	0.740786	0.47307	0.803213	M0000001231
4-guanidinobutanoate	Amino Acid	Guanidino and Acetamido Metabolism	-0.208225	-0.737478	0.475006	0.80372	M0100000096
sphingomyelin (d18:1/20:1, d18:2/20:0)*	Lipid	Sphingomyelins	0.207874	0.73618	0.475767	0.80372	M0100006292
glutamine_degradant*	Partially Characterized Molecules	Partially Characterized Molecules	-0.207587	-0.735116	0.476391	0.80372	M0100001540
1-stearoyl-2-dihomo-linolenoyl-GPC (18:0/20:3n3 or 6)*	Lipid	Phosphatidylcholine (PC)	-0.205695	-0.728117	0.48051	0.808369	M0100009051
1-oleoyl-GPC (18:1)	Lipid	Lysophospholipid	0.204662	0.724303	0.482763	0.808369	M0100001272
pentadecanoate (15:0)	Lipid	Long Chain Saturated Fatty Acid	0.20462	0.724147	0.482856	0.808369	M0000000980
flavin mononucleotide (FMN)	Cofactors and Vitamins	Riboflavin Metabolism	-0.204073	-0.722128	0.484051	0.808369	M0100000251
dihydroorotate	Nucleotide	Pyrimidine Metabolism, Orotate containing	-0.204	-0.721858	0.484211	0.808369	M0000000923
campesterol	Lipid	Sterol	0.202904	0.71781	0.486614	0.808606	M0100001269
adipate (C6-DC)	Lipid	Fatty Acid, Dicarboxylate	-0.202761	-0.717284	0.486927	0.808606	M0100000863
1-(1-enyl-palmitoyl)-2-oleoyl-GPE (P-16:0/18:1)*	Lipid	Plasmalogen	0.202549	0.716501	0.487393	0.808606	M0100009005
gamma-glutamylglycine	Peptide	Gamma-glutamyl Amino Acid	0.20124	0.711674	0.490271	0.810519	M0100001294
2,3-dihydroxyisovalerate	Xenobiotics	Food Component/Plant	0.2011	0.711161	0.490578	0.810519	M0100002417
delta-CEHC sulfate	Cofactors and Vitamins	Tocopherol Metabolism	-0.199157	-0.704002	0.494866	0.814	M0100020484
ethyl beta-glucopyranoside	Xenobiotics	Food Component/Plant	0.1984	0.701217	0.496541	0.814	M0100020377
hippurate	Xenobiotics	Benzoate Metabolism	-0.197482	-0.697842	0.498576	0.814	M0100000014
2-oxoarginine*	Amino Acid	Urea cycle; Arginine and Proline Metabolism	0.196958	0.695914	0.499739	0.814	M0100002784
3-hydroxyhexanoate	Lipid	Fatty Acid, Monohydroxy	0.195332	0.689942	0.503356	0.814	M0100006367
cis-3,4-methyleneheptanoylglycine	Lipid	Fatty Acid Metabolism (Acyl Glycine)	0.195121	0.689165	0.503828	0.814	M0100021992
4-ethylphenylsulfate	Xenobiotics	Benzoate Metabolism	-0.194503	-0.686896	0.505207	0.814	M0100001756
3-hydroxyhexanoylcarnitine (1)	Lipid	Fatty Acid Metabolism (Acyl Carnitine, Hydroxy)	0.1945	0.686887	0.505212	0.814	M0100020825
2,4-dihydroxybutyrate	Lipid	Fatty Acid, Dihydroxy	0.193599	0.683578	0.507227	0.814	M0100002285
tyrosine	Amino Acid	Tyrosine Metabolism	0.193568	0.683464	0.507296	0.814	M0000000815
3-phenylpropionate (hydrocinnamate)	Xenobiotics	Benzoate Metabolism	-0.193347	-0.682655	0.507789	0.814	M0100000010
tricosanoyl sphingomyelin (d18:1/23:0)*	Lipid	Sphingomyelins	-0.193338	-0.68262	0.507811	0.814	M0100008955
N1-methylinosine	Nucleotide	Purine Metabolism, (Hypo)Xanthine/Inosine containing	0.193261	0.682341	0.507981	0.814	M0100001409
S-adenosylhomocysteine (SAH)	Amino Acid	Methionine, Cysteine, SAM and Taurine Metabolism	-0.193134	-0.681876	0.508265	0.814	M0000000197
urate	Nucleotide	Purine Metabolism, (Hypo)Xanthine/Inosine containing	-0.19092	-0.673758	0.513234	0.814	M0000001134
N-acetylpyrraline	Xenobiotics	Food Component/Plant	-0.190805	-0.673337	0.513493	0.814	M0100006120
stearoyl sphingomyelin (d18:1/18:0)	Lipid	Sphingomyelins	0.190571	0.672481	0.514018	0.814	M0000001538
2-piperidinone	Xenobiotics	Food Component/Plant	0.190567	0.672468	0.514027	0.814	M0100004295
N-acetylhomocitrulline	Amino Acid	Urea cycle; Arginine and Proline Metabolism	-0.18929	-0.667792	0.516904	0.814	M0100020513
3-hydroxypyridine sulfate	Xenobiotics	Chemical	-0.189269	-0.667716	0.516951	0.814	M0100006098
arachidate (20:0)	Lipid	Long Chain Saturated Fatty Acid	0.18893	0.666474	0.517717	0.814	M0000000893
N-acetylasparagine	Amino Acid	Alanine and Aspartate Metabolism	0.188781	0.665931	0.518052	0.814	M0100001257
indolin-2-one	Xenobiotics	Food Component/Plant	0.188752	0.665824	0.518118	0.814	M0100004318
1-palmitoyl-GPG (16:0)*	Lipid	Lysophospholipid	0.188435	0.664664	0.518834	0.814	M0100005717
propionylglycine	Lipid	Fatty Acid Metabolism (also BCAA Metabolism)	-0.188363	-0.6644	0.518998	0.814	M0100001150
3-formylindole	Xenobiotics	Food Component/Plant	0.187865	0.66258	0.520123	0.814	M0100020219
2-palmitoyl-GPC (16:0)*	Lipid	Lysophospholipid	-0.187819	-0.662414	0.520226	0.814	M0100001562
N-methylproline	Amino Acid	Urea cycle; Arginine and Proline Metabolism	0.187317	0.660576	0.521364	0.814185	M0100001956
stearate (18:0)	Lipid	Long Chain Saturated Fatty Acid	0.186792	0.65866	0.522551	0.814198	M0000000439
serine	Amino Acid	Glycine, Serine and Threonine Metabolism	0.185974	0.655671	0.524407	0.814198	M0000000503
cytosine	Nucleotide	Pyrimidine Metabolism, Cytidine containing	0.1858	0.655034	0.524804	0.814198	M0000000881
5-hydroxylysine	Amino Acid	Lysine Metabolism	0.185075	0.652388	0.526451	0.814198	M0100000054
1-(1-enyl-palmitoyl)-2-arachidonoyl-GPE (P-16:0/20:4)*	Lipid	Plasmalogen	0.184704	0.651035	0.527294	0.814198	M0100009002
1-stearoyl-2-oleoyl-GPE (18:0/18:1)	Lipid	Phosphatidylethanolamine (PE)	-0.184591	-0.650623	0.527551	0.814198	M0100001856
glycohyodeoxycholate	Lipid	Secondary Bile Acid Metabolism	0.184168	0.649079	0.528515	0.814198	M0100003868
N-lactoyl leucine	Amino Acid	Lactoyl Amino Acid	0.183153	0.645379	0.530828	0.814854	M0100022480
cholesterol sulfate	Lipid	Sterol	-0.182561	-0.643219	0.532181	0.814854	M0100001606
sphingomyelin (d18:1/19:0, d19:1/18:0)*	Lipid	Sphingomyelins	-0.182195	-0.641885	0.533018	0.814854	M0100015787
1-palmitoyl-2-eicosapentaenoyl-GPC (16:0/20:5)*	Lipid	Phosphatidylcholine (PC)	-0.181844	-0.640605	0.533822	0.814854	M0100008989
S-carboxymethyl-cysteine	Xenobiotics	Drug - Other	-0.181745	-0.640247	0.534046	0.814854	M0100002324
equol glucuronide	Xenobiotics	Food Component/Plant	-0.180089	-0.634214	0.537844	0.817128	M0100003895
inosine	Nucleotide	Purine Metabolism, (Hypo)Xanthine/Inosine containing	-0.180086	-0.634207	0.537849	0.817128	M0000000361
ribitol	Carbohydrate	Pentose Metabolism	-0.179742	-0.632955	0.538639	0.817128	M0100000406
benzoate	Xenobiotics	Benzoate Metabolism	-0.17917	-0.630873	0.539953	0.817128	M0100000008
1-linoleoyl-GPE (18:2)*	Lipid	Lysophospholipid	-0.178407	-0.628097	0.54171	0.817128	M0100001570
docosahexaenoate (DHA; 22:6n3)	Lipid	Long Chain Polyunsaturated Fatty Acid (n3 and n6)	0.17834	0.627855	0.541863	0.817128	M0100000665
N-acetylglycine	Amino Acid	Glycine, Serine and Threonine Metabolism	0.177975	0.626528	0.542704	0.817128	M0100001006
4-hydroxycinnamate sulfate	Amino Acid	Tyrosine Metabolism	0.176486	0.621114	0.546142	0.820756	M0100006095
bilirubin (Z,Z)	Cofactors and Vitamins	Hemoglobin and Porphyrin Metabolism	0.175395	0.617153	0.548665	0.821522	M0000001090
1-nonadecanoyl-GPC (19:0)	Lipid	Lysophospholipid	-0.175375	-0.617082	0.548711	0.821522	M0100005353
thymine	Nucleotide	Pyrimidine Metabolism, Thymine containing	0.174341	0.613328	0.551108	0.822348	M0000000882
(14 or 15)-methylpalmitate (a17:0 or i17:0)	Lipid	Fatty Acid, Branched	0.174126	0.612546	0.551608	0.822348	M0100002945
1-oleoyl-GPG (18:1)*	Lipid	Lysophospholipid	0.173804	0.611381	0.552354	0.822348	M0100005716
4-ethylcatechol sulfate	Xenobiotics	Benzoate Metabolism	-0.173209	-0.60922	0.553738	0.822747	M0100020536
phosphoethanolamine	Lipid	Phospholipid Metabolism	0.172797	0.607728	0.554695	0.822747	M0000001026
cis-4-decenoate (10:1n6)*	Lipid	Medium Chain Fatty Acid	-0.172032	-0.604954	0.556477	0.822747	M0100002796
sphingomyelin (d18:2/16:0, d18:1/16:1)*	Lipid	Sphingomyelins	0.171916	0.604535	0.556746	0.822747	M0100004329
caffeic acid sulfate	Xenobiotics	Food Component/Plant	-0.17109	-0.601542	0.558673	0.823369	M0100009337
nonadecanoate (19:0)	Lipid	Long Chain Saturated Fatty Acid	0.170622	0.599849	0.559763	0.823369	M0000000892
N-acetylneuraminate	Carbohydrate	Aminosugar Metabolism	-0.170409	-0.599076	0.560262	0.823369	M0000001162
lignoceroyl sphingomyelin (d18:1/24:0)	Lipid	Sphingomyelins	0.169455	0.595625	0.562491	0.825125	M0100006298
stearoylcarnitine (C18)	Lipid	Fatty Acid Metabolism (Acyl Carnitine, Long Chain Saturated)	0.168663	0.592758	0.564347	0.826328	M0100001391
1-(1-enyl-palmitoyl)-GPC (P-16:0)*	Lipid	Lysoplasmalogen	-0.16742	-0.588262	0.567263	0.827014	M0100002875
corticosterone	Lipid	Corticosteroids	0.167179	0.587392	0.567828	0.827014	M0000000272
1-palmitoyl-2-arachidonoyl-GPC (16:0/20:4n6)	Lipid	Phosphatidylcholine (PC)	0.166698	0.585652	0.56896	0.827014	M0100008914
1-stearoyl-2-adrenoyl-GPC (18:0/22:4)*	Lipid	Phosphatidylcholine (PC)	0.166337	0.584348	0.569809	0.827014	M0100009146
trans-4-hydroxyproline	Amino Acid	Urea cycle; Arginine and Proline Metabolism	0.166257	0.584059	0.569997	0.827014	M0000001001
1-palmitoyl-GPA (16:0)	Lipid	Lysophospholipid	-0.165646	-0.581854	0.571434	0.827181	M0100001445
allo-threonine	Amino Acid	Glycine, Serine and Threonine Metabolism	-0.165328	-0.580703	0.572185	0.827181	M0100000272
N-delta-acetylornithine	Amino Acid	Urea cycle; Arginine and Proline Metabolism	0.162108	0.569086	0.579794	0.834939	M0100004523
2-O-methylascorbic acid	Cofactors and Vitamins	Ascorbate and Aldarate Metabolism	0.161483	0.566831	0.581277	0.834939	M0100003258
dihydroferulic acid sulfate	Xenobiotics	Food Component/Plant	0.161005	0.565112	0.582409	0.834939	M0100020272
1-palmitoyl-GPE (16:0)	Lipid	Lysophospholipid	-0.160062	-0.561713	0.58465	0.834939	M0100001567
sphingomyelin (d18:0/18:0, d19:0/17:0)*	Lipid	Dihydrosphingomyelins	-0.160015	-0.561545	0.584761	0.834939	M0100009027
cis-4-decenoylcarnitine (C10:1)	Lipid	Fatty Acid Metabolism (Acyl Carnitine, Monounsaturated)	0.159307	0.558995	0.586446	0.834939	M0100002259
margarate (17:0)	Lipid	Long Chain Saturated Fatty Acid	0.158339	0.555509	0.588754	0.834939	M0000000891
catechol glucuronide	Amino Acid	Tyrosine Metabolism	0.158026	0.554384	0.589499	0.834939	M0100009326
octanoylcarnitine (C8)	Lipid	Fatty Acid Metabolism (Acyl Carnitine, Medium Chain)	0.157729	0.553314	0.590209	0.834939	M0100001247
o-cresol sulfate	Xenobiotics	Benzoate Metabolism	-0.156795	-0.549956	0.592439	0.834939	M0100001806
ornithine	Amino Acid	Urea cycle; Arginine and Proline Metabolism	0.156775	0.549884	0.592487	0.834939	M0000000444
guanidinoacetate	Amino Acid	Creatine Metabolism	-0.156737	-0.549746	0.592578	0.834939	M0000000344
hydroxyasparagine**	Amino Acid	Alanine and Aspartate Metabolism	0.156708	0.549645	0.592645	0.834939	M0100020205
leucine	Amino Acid	Leucine, Isoleucine and Valine Metabolism	0.156446	0.548702	0.593272	0.834939	M0000000397
gamma-tocopherol/beta-tocopherol	Cofactors and Vitamins	Tocopherol Metabolism	0.154873	0.543048	0.597039	0.834939	M0100008998
sphingomyelin (d18:1/21:0, d17:1/22:0, d16:1/23:0)*	Lipid	Sphingomyelins	-0.154861	-0.543006	0.597068	0.834939	M0100009025
2-palmitoleoyl-GPC (16:1)*	Lipid	Lysophospholipid	0.154379	0.541274	0.598224	0.834939	M0100001561
1-palmitoyl-2-linoleoyl-GPC (16:0/18:2)	Lipid	Phosphatidylcholine (PC)	-0.15434	-0.541135	0.598317	0.834939	M0000001537
pantothenate	Cofactors and Vitamins	Pantothenate and CoA Metabolism	-0.154149	-0.540448	0.598776	0.834939	M0000001024
uracil	Nucleotide	Pyrimidine Metabolism, Uracil containing	0.153888	0.539511	0.599402	0.834939	M0000000825
biopterin	Cofactors and Vitamins	Tetrahydrobiopterin Metabolism	-0.153838	-0.53933	0.599524	0.834939	M0000001548
linolenate [alpha or gamma; (18:3n3 or 6)]	Lipid	Long Chain Polyunsaturated Fatty Acid (n3 and n6)	0.152147	0.53326	0.60359	0.837772	M0100001337
histamine	Amino Acid	Histidine Metabolism	0.151955	0.532573	0.604051	0.837772	M0000000354
ursocholate	Lipid	Secondary Bile Acid Metabolism	0.151683	0.531595	0.604708	0.837772	M0100002913
4-hydroxycoumarin	Xenobiotics	Drug - Cardiovascular	0.150177	0.526198	0.608339	0.838982	M0100002049
1-margaroyl-2-arachidonoyl-GPC (17:0/20:4)*	Lipid	Phosphatidylcholine (PC)	0.150161	0.526137	0.60838	0.838982	M0100009124
hexadecatrienoate (16:3n3)	Lipid	Long Chain Polyunsaturated Fatty Acid (n3 and n6)	0.150013	0.52561	0.608735	0.838982	M0100009393
arabitol/xylitol	Carbohydrate	Pentose Metabolism	0.149446	0.523576	0.610107	0.839187	M0100006430
1-palmitoyl-2-stearoyl-GPC (16:0/18:0)	Lipid	Phosphatidylcholine (PC)	0.149082	0.522272	0.610987	0.839187	M0100008921
maleate	Lipid	Fatty Acid, Dicarboxylate	-0.146853	-0.514289	0.616389	0.845152	M0100000707
arachidonoylcholine	Lipid	Fatty Acid Metabolism (Acyl Choline)	0.144998	0.507654	0.620897	0.849253	M0100009332
N2,N6-diacetyllysine	Amino Acid	Lysine Metabolism	-0.144258	-0.505007	0.6227	0.849253	M0100006124
1-linoleoyl-GPG (18:2)*	Lipid	Lysophospholipid	0.144166	0.504677	0.622925	0.849253	M0100009227
3-methylglutaconate	Amino Acid	Leucine, Isoleucine and Valine Metabolism	-0.143833	-0.503488	0.623736	0.849253	M0100002458
ribonate	Carbohydrate	Pentose Metabolism	-0.143014	-0.500562	0.625734	0.849253	M0100001007
3-indoxyl sulfate	Amino Acid	Tryptophan Metabolism	-0.142571	-0.498977	0.626817	0.849253	M0100000467
2-hydroxy-4-(methylthio)butanoic acid	Amino Acid	Methionine, Cysteine, SAM and Taurine Metabolism	0.142565	0.498958	0.62683	0.849253	M0100021372
palmitoyl sphingomyelin (d18:1/16:0)	Lipid	Sphingomyelins	-0.141606	-0.495532	0.629174	0.849729	M0100002107
2-naphthol sulfate	Xenobiotics	Chemical	-0.141398	-0.494787	0.629685	0.849729	M0100020515
N-acetyl-aspartyl-glutamate (NAAG)	Amino Acid	Glutamate Metabolism	-0.141116	-0.49378	0.630375	0.849729	M0100001612
gentisate	Amino Acid	Tyrosine Metabolism	-0.139617	-0.48843	0.634049	0.85193	M0100000447
N-acetylarginine	Amino Acid	Urea cycle; Arginine and Proline Metabolism	-0.139578	-0.488293	0.634143	0.85193	M0100001266
galactonate	Carbohydrate	Fructose, Mannose and Galactose Metabolism	-0.139116	-0.486644	0.635277	0.852019	M0100001026
alpha-tocopherol	Cofactors and Vitamins	Tocopherol Metabolism	0.138439	0.484228	0.636941	0.852818	M0000001105
gamma-carboxyglutamate	Amino Acid	Glutamate Metabolism	0.13791	0.482344	0.63824	0.853125	M0100002679
homocitrulline	Amino Acid	Urea cycle; Arginine and Proline Metabolism	0.136153	0.476082	0.642567	0.856724	M0100000963
choline	Lipid	Phospholipid Metabolism	0.135877	0.475097	0.643248	0.856724	M0000001256
palmitoyl-linoleoyl-glycerol (16:0/18:2) [2]*	Lipid	Diacylglycerol	-0.135171	-0.472585	0.644988	0.856724	M0100009055
branched-chain, straight-chain, or cyclopropyl 10:1 fatty acid (1)*	Partially Characterized Molecules	Partially Characterized Molecules	0.135075	0.47224	0.645227	0.856724	M0100021666
isobutyrylcarnitine (C4)	Amino Acid	Leucine, Isoleucine and Valine Metabolism	-0.133811	-0.467743	0.648349	0.859439	M0100001055
4-cholesten-3-one	Lipid	Sterol	-0.133056	-0.465055	0.650218	0.860487	M0100002227
N-lactoyl phenylalanine	Amino Acid	Lactoyl Amino Acid	0.132144	0.461812	0.652476	0.862047	M0100022482
1-stearoyl-2-oleoyl-GPC (18:0/18:1)	Lipid	Phosphatidylcholine (PC)	0.131441	0.459311	0.65422	0.862922	M0100008904
1-stearoyl-2-docosahexaenoyl-GPE (18:0/22:6)*	Lipid	Phosphatidylethanolamine (PE)	-0.130984	-0.457685	0.655355	0.862992	M0100008992
3-dehydrocholate	Lipid	Secondary Bile Acid Metabolism	0.129515	0.452464	0.659006	0.86637	M0100001062
N-acetyltaurine	Amino Acid	Methionine, Cysteine, SAM and Taurine Metabolism	0.128176	0.447706	0.66234	0.868589	M0100005466
N,N-dimethylalanine	Amino Acid	Alanine and Aspartate Metabolism	0.127963	0.44695	0.662871	0.868589	M0100020371
gamma-glutamylphenylalanine	Peptide	Gamma-glutamyl Amino Acid	0.127031	0.443642	0.665195	0.86943	M0100000491
S-methylmethionine	Amino Acid	Methionine, Cysteine, SAM and Taurine Metabolism	-0.1267	-0.442469	0.66602	0.86943	M0100002183
1-stearoyl-2-arachidonoyl-GPS (18:0/20:4)	Lipid	Phosphatidylserine (PS)	0.126396	0.441387	0.666781	0.86943	M0100001872
isocaproate (i6:0)	Lipid	Fatty Acid, Branched	0.125027	0.436532	0.670202	0.872173	M0100000806
1-dihomo-linoleoyl-GPC (20:2)*	Lipid	Lysophospholipid	0.12468	0.435301	0.67107	0.872173	M0100001553
branched chain 14:0 dicarboxylic acid**	Lipid	Fatty Acid, Dicarboxylate	-0.12371	-0.431862	0.673499	0.873471	M0100021374
N-acetyl-2-aminooctanoate*	Lipid	Fatty Acid, Amino	0.123383	0.430704	0.674319	0.873471	M0100020204
choline phosphate	Lipid	Phospholipid Metabolism	-0.122971	-0.429241	0.675353	0.873471	M0000000267
stearoylcholine*	Lipid	Fatty Acid Metabolism (Acyl Choline)	0.122497	0.427564	0.676541	0.873592	M0100015759
1-(1-enyl-stearoyl)-GPE (P-18:0)*	Lipid	Lysoplasmalogen	-0.121879	-0.425373	0.678094	0.873976	M0100003001
gamma-glutamyltryptophan	Peptide	Gamma-glutamyl Amino Acid	0.121245	0.423127	0.679687	0.873976	M0100001295
1-(1-enyl-palmitoyl)-2-palmitoleoyl-GPC (P-16:0/16:1)*	Lipid	Plasmalogen	0.120991	0.422227	0.680325	0.873976	M0100009160
(16 or 17)-methylstearate (a19:0 or i19:0)	Lipid	Fatty Acid, Branched	0.119516	0.417005	0.684038	0.873976	M0100002356
3,5-dichloro-2,6-dihydroxybenzoic acid	Xenobiotics	Chemical	0.119434	0.416713	0.684245	0.873976	M0100021324
isovalerate (i5:0)	Amino Acid	Leucine, Isoleucine and Valine Metabolism	0.119406	0.416616	0.684314	0.873976	M0100000708
gamma-glutamylcitrulline*	Peptide	Gamma-glutamyl Amino Acid	0.119221	0.415962	0.68478	0.873976	M0100020241
cis-3,4-methyleneheptanoylcarnitine	Lipid	Fatty Acid Metabolism (Acyl Carnitine, Medium Chain)	-0.118541	-0.413553	0.686497	0.873976	M0100021728
eicosenedioate (C20:1-DC)*	Lipid	Fatty Acid, Dicarboxylate	0.117925	0.411375	0.688049	0.873976	M0100021105
linoleate (18:2n6)	Lipid	Long Chain Polyunsaturated Fatty Acid (n3 and n6)	0.117865	0.411164	0.6882	0.873976	M0000000180
sedoheptulose	Carbohydrate	Pentose Metabolism	0.116689	0.407002	0.691172	0.873976	M0100002619
sphingomyelin (d18:1/20:0, d16:1/22:0)*	Lipid	Sphingomyelins	-0.116198	-0.405269	0.692412	0.873976	M0100006290
3-carboxy-4-methyl-5-propyl-2-furanpropanoate (CMPF)	Lipid	Fatty Acid, Dicarboxylate	0.115555	0.402994	0.69404	0.873976	M0100001178
hydroquinone sulfate	Xenobiotics	Drug - Topical Agents	-0.114953	-0.400867	0.695564	0.873976	M0100001604
3beta,7alpha-dihydroxy-5-cholestenoate	Lipid	Sterol	0.11395	0.397321	0.698107	0.873976	M0100001611
dihomo-linoleoylcarnitine (C20:2)*	Lipid	Fatty Acid Metabolism (Acyl Carnitine, Polyunsaturated)	0.113839	0.39693	0.698388	0.873976	M0100015839
N-palmitoyl-sphingosine (d18:1/16:0)	Lipid	Ceramides	0.113755	0.396632	0.698602	0.873976	M0000001518
alanine	Amino Acid	Alanine and Aspartate Metabolism	0.113521	0.395805	0.699196	0.873976	M0000000811
pentose acid*	Partially Characterized Molecules	Partially Characterized Molecules	0.113498	0.395727	0.699252	0.873976	M0100021467
gamma-glutamyl-alpha-lysine	Peptide	Gamma-glutamyl Amino Acid	-0.113341	-0.39517	0.699652	0.873976	M0100010901
N-methyl-GABA	Amino Acid	Glutamate Metabolism	-0.112712	-0.392948	0.701249	0.873976	M0100003152
cystine	Amino Acid	Methionine, Cysteine, SAM and Taurine Metabolism	0.112698	0.392902	0.701282	0.873976	M0000000279
3,4-dihydroxybutyrate	Lipid	Fatty Acid, Dihydroxy	0.112179	0.391067	0.702602	0.873976	M0100001730
picolinate	Amino Acid	Tryptophan Metabolism	0.111974	0.390343	0.703124	0.873976	M0000001022
1-stearoyl-2-docosapentaenoyl-GPC (18:0/22:5n3)*	Lipid	Phosphatidylcholine (PC)	0.110248	0.384254	0.707513	0.876873	M0100009141
3-hydroxybutyrate (BHBA)	Lipid	Ketone Bodies	0.109939	0.383164	0.708299	0.876873	M0000000254
dimethylglycine	Amino Acid	Glycine, Serine and Threonine Metabolism	0.108513	0.378132	0.711936	0.876873	M0000000806
11-dehydrocorticosterone	Lipid	Corticosteroids	0.107972	0.376227	0.713316	0.876873	M0100002781
phenyllactate (PLA)	Amino Acid	Phenylalanine Metabolism	0.107671	0.375164	0.714085	0.876873	M0100000774
6-acetylglucose	Xenobiotics	Chemical	0.107397	0.374198	0.714785	0.876873	M0100021273
sphingosine	Lipid	Sphingosines	0.106875	0.372359	0.716118	0.876873	M0000000297
1-oleoyl-2-linoleoyl-GPE (18:1/18:2)*	Lipid	Phosphatidylethanolamine (PE)	-0.106824	-0.37218	0.716248	0.876873	M0100009078
acetoacetate	Lipid	Ketone Bodies	0.106823	0.372176	0.716251	0.876873	M0000001218
1-palmityl-GPC (O-16:0)	Lipid	Lysoplasmalogen	-0.106748	-0.371912	0.716442	0.876873	M0100000611
phosphate	Energy	Oxidative Phosphorylation	0.105893	0.368898	0.71863	0.877152	M0000000461
jasmonic acid	Xenobiotics	Food Component/Plant	-0.1058	-0.368569	0.718869	0.877152	M0100001643
1-docosahexaenoyl-GPE (22:6)*	Lipid	Lysophospholipid	0.104846	0.36521	0.721311	0.878691	M0100002060
glycochenodeoxycholate	Lipid	Primary Bile Acid Metabolism	-0.104307	-0.36331	0.722693	0.878691	M0000001628
beta-alanine	Nucleotide	Pyrimidine Metabolism, Uracil containing	0.102959	0.358568	0.726148	0.878691	M0000000244
gamma-glutamylglutamine	Peptide	Gamma-glutamyl Amino Acid	-0.102833	-0.358122	0.726473	0.878691	M0000001140
1-palmitoleoyl-2-linoleoyl-GPC (16:1/18:2)*	Lipid	Phosphatidylcholine (PC)	0.10265	0.357479	0.726941	0.878691	M0100009075
1-linolenoyl-GPC (18:3)*	Lipid	Lysophospholipid	-0.102392	-0.356571	0.727604	0.878691	M0100005350
creatine	Amino Acid	Creatine Metabolism	-0.102301	-0.356251	0.727838	0.878691	M0000001221
maltose	Carbohydrate	Glycogen Metabolism	0.101398	0.353073	0.730158	0.879505	M0000000913
betonicine	Xenobiotics	Food Component/Plant	-0.101041	-0.351818	0.731075	0.879505	M0100002153
cinnamoylglycine	Xenobiotics	Food Component/Plant	0.100082	0.348442	0.733545	0.879505	M0100002253
isoleucine	Amino Acid	Leucine, Isoleucine and Valine Metabolism	0.099875	0.347716	0.734077	0.879505	M0000000376
erythronate*	Carbohydrate	Aminosugar Metabolism	0.0997528	0.347286	0.734391	0.879505	M0100001320
3-methylhistidine	Amino Acid	Histidine Metabolism	0.0994442	0.346201	0.735186	0.879505	M0100000042
2-oxindole-3-acetate	Xenobiotics	Food Component/Plant	0.0990398	0.344779	0.736228	0.879505	M0100003109
N,N,N-trimethyl-5-aminovalerate	Amino Acid	Lysine Metabolism	0.0981925	0.3418	0.738412	0.879505	M0100015962
chenodeoxycholate	Lipid	Primary Bile Acid Metabolism	-0.0981572	-0.341677	0.738503	0.879505	M0000001123
3-ureidopropionate	Nucleotide	Pyrimidine Metabolism, Uracil containing	0.0975109	0.339405	0.740171	0.879505	M0000001053
1-linoleoyl-GPI (18:2)*	Lipid	Lysophospholipid	-0.0973305	-0.338771	0.740636	0.879505	M0100001778
taurocholate	Lipid	Primary Bile Acid Metabolism	-0.0967827	-0.336847	0.742051	0.879876	M0000001648
heptenedioate (C7:1-DC)*	Lipid	Fatty Acid, Dicarboxylate	-0.0951291	-0.331038	0.746325	0.882374	M0100019981
alpha-ketoglutarate	Energy	TCA Cycle	0.0951121	0.330978	0.746369	0.882374	M0000000093
beta-citrylglutamate	Amino Acid	Glutamate Metabolism	0.0934304	0.325074	0.750722	0.885739	M0100003271
aconitate [cis or trans]	Energy	TCA Cycle	-0.0931034	-0.323927	0.75157	0.885739	M0100001359
mevalonolactone	Lipid	Mevalonate Metabolism	0.0927272	0.322606	0.752545	0.885739	M0100000772
5-oxoproline	Amino Acid	Glutathione Metabolism	-0.0918665	-0.319586	0.754777	0.886483	M0000001021
2-oxoadipate	Amino Acid	Lysine Metabolism	0.0905856	0.315093	0.758103	0.886483	M0000000092
arginine	Amino Acid	Urea cycle; Arginine and Proline Metabolism	-0.0905319	-0.314905	0.758242	0.886483	M0000000231
hexanoylcarnitine (C6)	Lipid	Fatty Acid Metabolism (Acyl Carnitine, Medium Chain)	-0.0904811	-0.314727	0.758374	0.886483	M0100000781
butyrylglycine	Lipid	Fatty Acid Metabolism (also BCAA Metabolism)	0.0897505	0.312165	0.760273	0.886483	M0100001151
5-methylthioadenosine (MTA)	Amino Acid	Polyamine Metabolism	-0.0890873	-0.309839	0.761998	0.886483	M0000000212
1-stearoyl-2-dihomo-linolenoyl-GPE (18:0/20:3n3 or 6)*	Lipid	Phosphatidylethanolamine (PE)	-0.088694	-0.308461	0.763021	0.886483	M0100009215
N-acetyl-3-methylhistidine*	Amino Acid	Histidine Metabolism	0.088407	0.307455	0.763768	0.886483	M0100002204
1-behenoyl-GPC (22:0)	Lipid	Lysophospholipid	-0.088121	-0.306452	0.764512	0.886483	M0100002868
1-arachidoyl-2-arachidonoyl-GPC (20:0/20:4)*	Lipid	Phosphatidylcholine (PC)	0.0880205	0.3061	0.764774	0.886483	M0100009126
N-acetylglutamine	Amino Acid	Glutamate Metabolism	0.0877814	0.305262	0.765397	0.886483	M0100001253
guaiacol sulfate	Xenobiotics	Benzoate Metabolism	0.0852615	0.296434	0.771967	0.892796	M0100004208
N-acetylglucosamine/N-acetylgalactosamine	Carbohydrate	Aminosugar Metabolism	0.0804988	0.279764	0.784423	0.903023	M0100006435
S-methylcysteine sulfoxide	Amino Acid	Methionine, Cysteine, SAM and Taurine Metabolism	0.079965	0.277897	0.785821	0.903023	M0100002927
N-lactoyl valine	Amino Acid	Lactoyl Amino Acid	0.0795224	0.276349	0.786982	0.903023	M0100022485
taurine	Amino Acid	Methionine, Cysteine, SAM and Taurine Metabolism	0.0794747	0.276182	0.787107	0.903023	M0000000512
N2,N5-diacetylornithine	Amino Acid	Urea cycle; Arginine and Proline Metabolism	-0.0794548	-0.276112	0.787159	0.903023	M0100004575
1-palmitoyl-2-oleoyl-GPE (16:0/18:1)	Lipid	Phosphatidylethanolamine (PE)	-0.0792872	-0.275526	0.787599	0.903023	M0000001526
1-pentadecanoyl-2-linoleoyl-GPC (15:0/18:2)*	Lipid	Phosphatidylcholine (PC)	0.0783893	0.272387	0.789955	0.903596	M0100009035
N,N,N-trimethyl-alanylproline betaine (TMAP)	Amino Acid	Urea cycle; Arginine and Proline Metabolism	0.0779394	0.270814	0.791136	0.903596	M0100020217
3-hydroxycinnamate sulfate	Xenobiotics	Food Component/Plant	0.0767104	0.266518	0.794365	0.903596	M0100006094
sphingomyelin (d18:1/14:0, d16:1/16:0)*	Lipid	Sphingomyelins	-0.0765306	-0.26589	0.794837	0.903596	M0100004328
palmitoylcholine	Lipid	Fatty Acid Metabolism (Acyl Choline)	0.0762611	0.264948	0.795546	0.903596	M0100009233
beta-hydroxyisovaleroylcarnitine	Amino Acid	Leucine, Isoleucine and Valine Metabolism	-0.0761486	-0.264555	0.795842	0.903596	M0100001594
behenoyl sphingomyelin (d18:1/22:0)*	Lipid	Sphingomyelins	-0.0760788	-0.264311	0.796025	0.903596	M0100006294
sphingomyelin (d17:1/16:0, d18:1/15:0, d16:1/17:0)*	Lipid	Sphingomyelins	0.0743831	0.258386	0.800487	0.90737	M0100006314
1-(1-enyl-palmitoyl)-GPE (P-16:0)*	Lipid	Lysoplasmalogen	-0.0735336	-0.255419	0.802725	0.908616	M0100003000
isovalerylcarnitine (C5)	Amino Acid	Leucine, Isoleucine and Valine Metabolism	-0.0723471	-0.251276	0.805852	0.910051	M0100001393
4-hydroxyhippurate	Xenobiotics	Benzoate Metabolism	0.0717829	0.249306	0.80734	0.910051	M0100001423
cysteinylglycine disulfide*	Amino Acid	Glutathione Metabolism	0.0717549	0.249208	0.807414	0.910051	M0100002466
arachidonate (20:4n6)	Lipid	Long Chain Polyunsaturated Fatty Acid (n3 and n6)	0.0707331	0.245642	0.81011	0.911803	M0000000229
gamma-CEHC sulfate	Cofactors and Vitamins	Tocopherol Metabolism	0.0699137	0.242782	0.812274	0.912951	M0100020480
1-linoleoyl-GPA (18:2)*	Lipid	Lysophospholipid	0.0679754	0.23602	0.817398	0.913917	M0100009082
N,N-dimethylvaline	Amino Acid	Leucine, Isoleucine and Valine Metabolism	0.0676511	0.234889	0.818256	0.913917	M0100021536
1-linoleoyl-2-arachidonoyl-GPC (18:2/20:4n6)*	Lipid	Phosphatidylcholine (PC)	-0.0674499	-0.234186	0.818788	0.913917	M0100009131
stachydrine	Xenobiotics	Food Component/Plant	0.0674441	0.234166	0.818803	0.913917	M0100001296
2-hydroxyhippurate (salicylurate)	Xenobiotics	Benzoate Metabolism	-0.0670531	-0.232803	0.819838	0.913917	M0000001869
N-formylanthranilic acid	Amino Acid	Tryptophan Metabolism	-0.0669896	-0.232581	0.820006	0.913917	M0100004561
sphingomyelin (d18:1/25:0, d19:0/24:1, d20:1/23:0, d19:1/24:0)*	Lipid	Sphingomyelins	-0.0658781	-0.228705	0.822949	0.915224	M0100015792
2-methylbutyrylglycine	Amino Acid	Leucine, Isoleucine and Valine Metabolism	0.0656806	0.228017	0.823472	0.915224	M0100001155
xylose	Carbohydrate	Pentose Metabolism	0.0645804	0.224181	0.826388	0.916526	M0000000826
pyrraline	Xenobiotics	Food Component/Plant	0.0643718	0.223454	0.826941	0.916526	M0100001767
anserine	Amino Acid	Histidine Metabolism	-0.0624694	-0.216824	0.831988	0.919601	M0100000044
2-arachidonoyl-GPI (20:4)*	Lipid	Lysophospholipid	0.0620983	0.215531	0.832973	0.919601	M0100002470
5-(galactosylhydroxy)-lysine	Amino Acid	Lysine Metabolism	0.0620232	0.215269	0.833173	0.919601	M0100002462
daidzein sulfate (2)	Xenobiotics	Food Component/Plant	-0.0614467	-0.213261	0.834704	0.920019	M0100006363
1-stearoyl-2-arachidonoyl-GPC (18:0/20:4)	Lipid	Phosphatidylcholine (PC)	-0.0609916	-0.211675	0.835913	0.920081	M0100001869
1-oleoylglycerol (18:1)	Lipid	Monoacylglycerol	-0.059992	-0.208193	0.83857	0.921126	M0100000924
indoleacrylate	Amino Acid	Tryptophan Metabolism	-0.0597658	-0.207406	0.839171	0.921126	M0100000800
cinnamate	Xenobiotics	Food Component/Plant	0.0589806	0.204671	0.84126	0.921217	M0000001259
1-methylguanidine	Amino Acid	Guanidino and Acetamido Metabolism	-0.0588665	-0.204274	0.841563	0.921217	M0100000715
1,2-distearoyl-GPC (18:0/18:0)	Lipid	Phosphatidylcholine (PC)	-0.0573557	-0.199014	0.845584	0.924351	M0100000660
1-stearyl-GPC (O-18:0)*	Lipid	Lysoplasmalogen	-0.0567524	-0.196914	0.847191	0.92484	M0100009147
3beta-hydroxy-5-cholestenoate	Lipid	Sterol	0.055479	0.192481	0.850584	0.927276	M0100006370
N-acetylserine	Amino Acid	Glycine, Serine and Threonine Metabolism	-0.0541376	-0.187813	0.854161	0.928195	M0100001851
2-hydroxyquinoline	Xenobiotics	Food Component/Plant	0.053623	0.186023	0.855534	0.928195	M0100002385
methionine sulfone	Amino Acid	Methionine, Cysteine, SAM and Taurine Metabolism	0.0535046	0.185611	0.85585	0.928195	M0100004635
protoporphyrin IX	Cofactors and Vitamins	Hemoglobin and Porphyrin Metabolism	0.0534185	0.185312	0.85608	0.928195	M0100000292
pimelate/3-methyladipate	Lipid	Fatty Acid, Dicarboxylate	0.0500842	0.173715	0.864986	0.936579	M0100002909
methionine sulfoxide	Amino Acid	Methionine, Cysteine, SAM and Taurine Metabolism	0.047819	0.16584	0.871044	0.941784	M0100000039
2-methylserine	Amino Acid	Glycine, Serine and Threonine Metabolism	-0.0468517	-0.162477	0.873634	0.941784	M0100009246
cytidine	Nucleotide	Pyrimidine Metabolism, Cytidine containing	-0.0466888	-0.161911	0.87407	0.941784	M0000000827
eicosapentaenoate (EPA; 20:5n3)	Lipid	Long Chain Polyunsaturated Fatty Acid (n3 and n6)	-0.046176	-0.160129	0.875443	0.941784	M0000002050
glycerol 3-phosphate	Lipid	Glycerolipid Metabolism	-0.045679	-0.158402	0.876775	0.941784	M0100000258
sphinganine-1-phosphate	Lipid	Sphingolipid Synthesis	0.0456418	0.158273	0.876874	0.941784	M0100001876
1-margaroyl-2-linoleoyl-GPC (17:0/18:2)*	Lipid	Phosphatidylcholine (PC)	-0.0443849	-0.153905	0.880242	0.944131	M0100009037
bilirubin degradation product, C17H20N2O5 (2)**	Partially Characterized Molecules	Partially Characterized Molecules	0.0438639	0.152095	0.881639	0.944359	M0100022009
N-acetyltryptophan	Amino Acid	Tryptophan Metabolism	0.041919	0.145339	0.886856	0.948674	M0100001254
tauroursodeoxycholate	Lipid	Secondary Bile Acid Metabolism	-0.0411907	-0.14281	0.88881	0.949492	M0100002912
1-methyl-5-imidazolelactate	Amino Acid	Histidine Metabolism	0.0407311	0.141214	0.890044	0.949539	M0100021478
1-pentadecanoyl-GPC (15:0)*	Lipid	Lysophospholipid	0.0402823	0.139655	0.891249	0.949555	M0100002173
bilirubin degradation product, C17H20N2O5 (1)**	Partially Characterized Molecules	Partially Characterized Molecules	0.0387707	0.134407	0.895309	0.951362	M0100022008
1-palmitoleoyl-2-linolenoyl-GPC (16:1/18:3)*	Lipid	Phosphatidylcholine (PC)	-0.0387632	-0.134381	0.895329	0.951362	M0100009345
fumarate	Energy	TCA Cycle	-0.0368901	-0.127878	0.900364	0.955424	M0000000330
1-stearoyl-2-docosahexaenoyl-GPC (18:0/22:6)	Lipid	Phosphatidylcholine (PC)	0.0364225	0.126255	0.901621	0.955424	M0100008916
thymidine	Nucleotide	Pyrimidine Metabolism, Thymine containing	0.0360048	0.124805	0.902744	0.955424	M0000000872
1-methylnicotinamide	Cofactors and Vitamins	Nicotinate and Nicotinamide Metabolism	0.0351334	0.121781	0.905088	0.956636	M0000000055
N-acetyl-1-methylhistidine*	Amino Acid	Histidine Metabolism	-0.0337969	-0.117143	0.908685	0.958088	M0100004299
1-oleoyl-2-arachidonoyl-GPE (18:1/20:4)*	Lipid	Phosphatidylethanolamine (PE)	0.0337308	0.116913	0.908863	0.958088	M0100009219
heme	Cofactors and Vitamins	Hemoglobin and Porphyrin Metabolism	-0.032689	-0.113298	0.911667	0.958579	M0100001386
1-stearoyl-2-arachidonoyl-GPI (18:0/20:4)	Lipid	Phosphatidylinositol (PI)	-0.0326654	-0.113217	0.911731	0.958579	M0100000616
3-hydroxy-2-methylpyridine sulfate	Xenobiotics	Chemical	-0.0317162	-0.109923	0.914287	0.959959	M0100020975
p-cresol glucuronide*	Amino Acid	Tyrosine Metabolism	-0.0312733	-0.108387	0.91548	0.959959	M0100006191
alpha-CEHC	Cofactors and Vitamins	Tocopherol Metabolism	0.0303602	0.105219	0.91794	0.959959	M0100002206
gamma-glutamylhistidine	Peptide	Gamma-glutamyl Amino Acid	-0.0299837	-0.103913	0.918955	0.959959	M0000001235
orotidine	Nucleotide	Pyrimidine Metabolism, Orotate containing	0.0299453	0.10378	0.919058	0.959959	M0100001416
carnosine	Amino Acid	Histidine Metabolism	0.0293143	0.101591	0.920759	0.960478	M0000000249
1-arachidoyl-GPC (20:0)	Lipid	Lysophospholipid	0.0286318	0.0992243	0.922599	0.96114	M0100001384
allantoic acid	Nucleotide	Purine Metabolism, (Hypo)Xanthine/Inosine containing	-0.0281492	-0.0975505	0.9239	0.961241	M0000000218
heneicosapentaenoate (21:5n3)	Lipid	Long Chain Polyunsaturated Fatty Acid (n3 and n6)	0.0274067	0.0949751	0.925902	0.961256	M0100015797
cis-3,4-methyleneheptanoate	Lipid	Fatty Acid, Branched	-0.0272507	-0.0944342	0.926323	0.961256	M0100021727
taurochenodeoxycholate	Lipid	Primary Bile Acid Metabolism	-0.0250421	-0.0867758	0.932281	0.965828	M0000001629
hypotaurine	Amino Acid	Methionine, Cysteine, SAM and Taurine Metabolism	-0.0247201	-0.0856592	0.93315	0.965828	M0000000358
4-hydroxyphenylacetylglycine	Peptide	Acetylated Peptides	-0.0238828	-0.0827562	0.93541	0.966913	M0100004418
docosapentaenoate (n3 DPA; 22:5n3)	Lipid	Long Chain Polyunsaturated Fatty Acid (n3 and n6)	0.0219421	0.0760278	0.94065	0.971072	M0100001181
caprate (10:0)	Lipid	Medium Chain Fatty Acid	0.0208145	0.0721192	0.943695	0.972188	M0000000888
2-hydroxystearate	Lipid	Fatty Acid, Monohydroxy	-0.0206397	-0.0715134	0.944167	0.972188	M0000001239
1-docosahexaenoyl-GPC (22:6)*	Lipid	Lysophospholipid	-0.0185782	-0.0643677	0.949737	0.974516	M0100001566
maltol sulfate	Xenobiotics	Food Component/Plant	-0.0185746	-0.0643553	0.949747	0.974516	M0100006106
1-palmitoyl-2-docosahexaenoyl-GPE (16:0/22:6)*	Lipid	Phosphatidylethanolamine (PE)	0.0184467	0.0639122	0.950092	0.974516	M0100008991
pyridoxal	Cofactors and Vitamins	Vitamin B6 Metabolism	-0.017754	-0.0615112	0.951965	0.975183	M0000000491
2-myristoyl-GPC (14:0)*	Lipid	Lysophospholipid	0.0157459	0.0545521	0.957393	0.978513	M0100001563
isoleucylhydroxyproline*	Peptide	Dipeptide Derivative	0.0156444	0.0542006	0.957667	0.978513	M0100021262
phenylpyruvate	Amino Acid	Phenylalanine Metabolism	0.0115388	0.0399742	0.968771	0.987727	M0000000241
malonate	Lipid	Fatty Acid Synthesis	-0.0113947	-0.0394751	0.969161	0.987727	M0000000818
oleoyl-linolenoyl-glycerol (18:1/18:3) [2]*	Lipid	Diacylglycerol	-0.00939632	-0.0325513	0.974568	0.991467	M0100010944
2-aminoheptanoate	Lipid	Fatty Acid, Amino	0.00911079	0.031562	0.97534	0.991467	M0100004542
linoleoylcholine*	Lipid	Fatty Acid Metabolism (Acyl Choline)	-0.00799137	-0.0276838	0.978369	0.991467	M0100015760
fructosyllysine	Amino Acid	Lysine Metabolism	-0.00793165	-0.0274769	0.978531	0.991467	M0100005373
phosphatidylcholine (18:0/20:2, 20:0/18:2)*	Lipid	Phosphatidylcholine (PC)	-0.00772255	-0.0267525	0.979097	0.991467	M0100009364
1-arachidonoyl-GPE (20:4n6)*	Lipid	Lysophospholipid	-0.00728337	-0.025231	0.980285	0.991467	M0100001571
ferulic acid 4-sulfate	Xenobiotics	Food Component/Plant	0.00667269	0.0231154	0.981938	0.991795	M0100005389
N-acetylhistidine	Amino Acid	Histidine Metabolism	0.00614831	0.0212988	0.983357	0.991795	M0100001293
dehydroascorbate	Cofactors and Vitamins	Ascorbate and Aldarate Metabolism	-0.00524144	-0.0181571	0.985812	0.991795	M0000000301
N-palmitoyl-sphinganine (d18:0/16:0)	Lipid	Dihydroceramides	-0.00464753	-0.0160997	0.987419	0.991795	M0100009028
1-(1-enyl-palmitoyl)-2-linoleoyl-GPC (P-16:0/18:2)*	Lipid	Plasmalogen	0.00446368	0.0154628	0.987917	0.991795	M0100009009
nicotinamide riboside	Cofactors and Vitamins	Nicotinate and Nicotinamide Metabolism	-0.00440836	-0.0152711	0.988067	0.991795	M0100001310
heptanoate (7:0)	Lipid	Medium Chain Fatty Acid	0.00349168	0.0120956	0.990548	0.992212	M0000000925
N-acetylphenylalanine	Amino Acid	Phenylalanine Metabolism	-0.00298419	-0.0103376	0.991922	0.992212	M0100001256
pimelate (C7-DC)	Lipid	Fatty Acid, Dicarboxylate	-0.00287683	-0.00996567	0.992212	0.992212	M0100000101

## Sheet: ContMetab_Corr_Intox
CHEMICAL_NAME	SUPER_PATHWAY	SUB_PATHWAY	corr	tval	pval	adj.p	metab.id
3-bromo-5-chloro-2,6-dihydroxybenzoic acid*	Xenobiotics	Chemical	0.853603	5.67638	0.000102896	0.0821111	M0100021707
N-acetylhomocitrulline	Amino Acid	Urea cycle; Arginine and Proline Metabolism	-0.750698	-3.93629	0.00197608	0.710818	M0100020513
1-palmitoyl-GPA (16:0)	Lipid	Lysophospholipid	-0.719516	-3.58901	0.00372021	0.710818	M0100001445
3-methylhistidine	Amino Acid	Histidine Metabolism	-0.717533	-3.56858	0.00386245	0.710818	M0100000042
N-acetylthreonine	Amino Acid	Glycine, Serine and Threonine Metabolism	0.709853	3.49117	0.00445375	0.710818	M0100001274
3-ureidopropionate	Nucleotide	Pyrimidine Metabolism, Uracil containing	-0.698479	-3.38108	0.00545723	0.725812	M0000001053
(S)-3-hydroxybutyrylcarnitine	Lipid	Fatty Acid Metabolism (Acyl Carnitine, Hydroxy)	-0.666491	-3.09692	0.00924281	0.920736	M0100009271
1-methylhistidine	Amino Acid	Histidine Metabolism	-0.663249	-3.06997	0.00971737	0.920736	M0100001051
benzoate	Xenobiotics	Benzoate Metabolism	-0.655715	-3.00853	0.0108927	0.920736	M0100000008
betonicine	Xenobiotics	Food Component/Plant	-0.63692	-2.86194	0.0143022	0.920736	M0100002153
malonylcarnitine	Lipid	Fatty Acid Synthesis	-0.635984	-2.85487	0.0144911	0.920736	M0100001526
N-acetylmethionine	Amino Acid	Methionine, Cysteine, SAM and Taurine Metabolism	0.634966	2.84721	0.0146987	0.920736	M0000001083
3-hydroxypalmitoylcarnitine	Lipid	Fatty Acid Metabolism (Acyl Carnitine, Hydroxy)	-0.614356	-2.69723	0.0194087	0.920736	M0100019800
butyrate/isobutyrate (4:0)	Lipid	Short Chain Fatty Acid	-0.613626	-2.69208	0.0195942	0.920736	M0000001143
4-hydroxy-2-oxoglutaric acid	Lipid	Fatty Acid, Dicarboxylate	0.611512	2.67726	0.0201387	0.920736	M0100002537
iminodiacetate (IDA)	Xenobiotics	Chemical	0.604033	2.62552	0.0221583	0.920736	M0100000900
succinate	Energy	TCA Cycle	-0.589558	-2.52844	0.0264951	0.920736	M0000000252
1-linoleoyl-GPA (18:2)*	Lipid	Lysophospholipid	-0.58533	-2.50081	0.0278739	0.920736	M0100009082
maltose	Carbohydrate	Glycogen Metabolism	-0.580825	-2.4717	0.0294016	0.920736	M0000000913
10-heptadecenoate (17:1n7)	Lipid	Long Chain Monounsaturated Fatty Acid	0.570249	2.40471	0.033232	0.920736	M0100001278
2-piperidinone	Xenobiotics	Food Component/Plant	0.565344	2.37425	0.0351288	0.920736	M0100004295
2-hydroxyadipate	Lipid	Fatty Acid, Dicarboxylate	-0.565061	-2.3725	0.0352406	0.920736	M0100001153
caproate (6:0)	Lipid	Medium Chain Fatty Acid	-0.564704	-2.3703	0.0353821	0.920736	M0000000926
orotate	Nucleotide	Pyrimidine Metabolism, Orotate containing	-0.560066	-2.34188	0.0372581	0.920736	M0000000445
1-arachidonoyl-GPA (20:4)	Lipid	Lysophospholipid	-0.55812	-2.33005	0.038067	0.920736	M0100004442
aspartate	Amino Acid	Alanine and Aspartate Metabolism	-0.557623	-2.32704	0.0382755	0.920736	M0000000234
2-naphthol sulfate	Xenobiotics	Chemical	-0.554909	-2.31066	0.0394291	0.920736	M0100020515
N2,N6-diacetyllysine	Amino Acid	Lysine Metabolism	-0.553571	-2.30262	0.0400072	0.920736	M0100006124
3-hydroxyhexanoylcarnitine (1)	Lipid	Fatty Acid Metabolism (Acyl Carnitine, Hydroxy)	-0.551855	-2.29235	0.0407578	0.920736	M0100020825
glycerophosphoethanolamine	Lipid	Phospholipid Metabolism	-0.549614	-2.279	0.0417536	0.920736	M0100001620
alpha-ketoglutaramate*	Amino Acid	Glutamate Metabolism	-0.549076	-2.2758	0.0419956	0.920736	M0100002397
sphingomyelin (d18:2/21:0, d16:2/23:0)*	Lipid	Sphingomyelins	0.549075	2.2758	0.0419957	0.920736	M0100015790
16-hydroxypalmitate	Lipid	Fatty Acid, Monohydroxy	0.546029	2.25779	0.0433836	0.920736	M0100002953
choline	Lipid	Phospholipid Metabolism	-0.54536	-2.25385	0.0436927	0.920736	M0000001256
daidzein 7-O-glucuronide	Xenobiotics	Food Component/Plant	0.544574	2.24923	0.0440583	0.920736	M0100020206
glycosyl-N-nervonoyl-sphingosine (d18:1/24:1)*	Lipid	Hexosylceramides (HCER)	0.543687	2.24403	0.044473	0.920736	M0100001878
genistein glucuronide*	Xenobiotics	Food Component/Plant	0.54208	2.23463	0.0452323	0.920736	M0100020216
glycerophosphorylcholine (GPC)	Lipid	Phospholipid Metabolism	-0.541695	-2.23238	0.0454155	0.920736	M0100000269
4-cholesten-3-one	Lipid	Sterol	-0.541275	-2.22994	0.0456159	0.920736	M0100002227
11-dehydrocorticosterone	Lipid	Corticosteroids	0.539213	2.21795	0.04661	0.920736	M0100002781
bilirubin (Z,Z)	Cofactors and Vitamins	Hemoglobin and Porphyrin Metabolism	-0.534012	-2.18796	0.0491873	0.920736	M0000001090
N-methyl-GABA	Amino Acid	Glutamate Metabolism	-0.532766	-2.18083	0.0498199	0.920736	M0100003152
myo-inositol	Lipid	Inositol Metabolism	-0.529046	-2.15965	0.0517434	0.920736	M0000000363
oleoyl ethanolamide	Lipid	Endocannabinoid	0.528605	2.15716	0.0519748	0.920736	M0000001137
palmitoyl sphingomyelin (d18:1/16:0)	Lipid	Sphingomyelins	-0.523465	-2.12821	0.0547293	0.920736	M0100002107
indoleacetate	Amino Acid	Tryptophan Metabolism	0.523364	2.12764	0.0547844	0.920736	M0100001034
lithocholate	Lipid	Secondary Bile Acid Metabolism	0.520913	2.11396	0.056135	0.920736	M0000000405
glutamine_degradant*	Partially Characterized Molecules	Partially Characterized Molecules	-0.514448	-2.0782	0.0598134	0.920736	M0100001540
S-methylmethionine	Amino Acid	Methionine, Cysteine, SAM and Taurine Metabolism	-0.514326	-2.07753	0.0598844	0.920736	M0100002183
deoxycarnitine	Lipid	Carnitine Metabolism	-0.514299	-2.07738	0.0599001	0.920736	M0100001662
cysteinylglycine disulfide*	Amino Acid	Glutathione Metabolism	0.510694	2.05766	0.0620271	0.920736	M0100002466
margarate (17:0)	Lipid	Long Chain Saturated Fatty Acid	0.510528	2.05675	0.0621264	0.920736	M0000000891
vanillactate	Amino Acid	Tyrosine Metabolism	0.508665	2.04662	0.0632482	0.920736	M0100006129
docosapentaenoate (n6 DPA; 22:5n6)	Lipid	Long Chain Polyunsaturated Fatty Acid (n3 and n6)	0.499704	1.99842	0.0688453	0.920736	M0100001580
4-vinylphenol sulfate	Xenobiotics	Benzoate Metabolism	-0.499447	-1.99705	0.0690112	0.920736	M0100001755
(14 or 15)-methylpalmitate (a17:0 or i17:0)	Lipid	Fatty Acid, Branched	0.496564	1.98174	0.0708873	0.920736	M0100002945
laurate (12:0)	Lipid	Medium Chain Fatty Acid	0.492832	1.96204	0.0733704	0.920736	M0000000181
uracil	Nucleotide	Pyrimidine Metabolism, Uracil containing	-0.490879	-1.95179	0.0746943	0.920736	M0000000825
glycochenodeoxycholate	Lipid	Primary Bile Acid Metabolism	0.489443	1.94428	0.0756781	0.920736	M0000001628
1-(1-enyl-stearoyl)-2-docosahexaenoyl-GPC (P-18:0/22:6)*	Lipid	Plasmalogen	0.48603	1.92651	0.0780533	0.920736	M0100009015
butyrylcarnitine (C4)	Lipid	Fatty Acid Metabolism (also BCAA Metabolism)	-0.483762	-1.91476	0.079661	0.920736	M0100001054
1-palmitoyl-GPC (16:0)	Lipid	Lysophospholipid	-0.482214	-1.90677	0.0807714	0.920736	M0100001263
sebacate (C10-DC)	Lipid	Fatty Acid, Dicarboxylate	0.481788	1.90458	0.0810785	0.920736	M0100001211
5-methyl-2'-deoxycytidine	Nucleotide	Pyrimidine Metabolism, Cytidine containing	0.480736	1.89917	0.0818417	0.920736	M0100002300
1-ribosyl-imidazoleacetate*	Amino Acid	Histidine Metabolism	0.478654	1.88849	0.0833661	0.920736	M0100001668
histidine	Amino Acid	Histidine Metabolism	-0.476259	-1.87626	0.0851444	0.920736	M0000000355
N-acetylputrescine	Amino Acid	Polyamine Metabolism	0.469464	1.84186	0.0903333	0.920736	M0000000192
palmitoleate (16:1n7)	Lipid	Long Chain Monounsaturated Fatty Acid	0.469276	1.84091	0.0904803	0.920736	M0000000452
10-nonadecenoate (19:1n9)	Lipid	Long Chain Monounsaturated Fatty Acid	0.469136	1.84021	0.0905896	0.920736	M0100001277
glycitein glucuronide (2)*	Xenobiotics	Food Component/Plant	0.468599	1.83751	0.0910098	0.920736	M0100021011
daidzein	Xenobiotics	Food Component/Plant	0.467847	1.83373	0.0916002	0.920736	M0100001219
propionylglycine	Lipid	Fatty Acid Metabolism (also BCAA Metabolism)	0.461137	1.80027	0.0969888	0.920736	M0100001150
1-stearyl-2-arachidonoyl-GPC (O-18:0/20:4)*	Lipid	Plasmalogen	0.458632	1.78787	0.0990565	0.920736	M0100009019
1-(1-enyl-palmitoyl)-2-linoleoyl-GPC (P-16:0/18:2)*	Lipid	Plasmalogen	0.455399	1.77196	0.101768	0.920736	M0100009009
octadecenedioylcarnitine (C18:1-DC)*	Lipid	Fatty Acid Metabolism (Acyl Carnitine, Dicarboxylate)	0.454301	1.76657	0.102702	0.920736	M0100005996
sphingomyelin (d18:1/22:2, d18:2/22:1, d16:1/24:2)*	Lipid	Sphingomyelins	0.452493	1.75772	0.10425	0.920736	M0100006296
S-methylcysteine	Amino Acid	Methionine, Cysteine, SAM and Taurine Metabolism	-0.451918	-1.75491	0.104746	0.920736	M0100002749
cis-3,4-methyleneheptanoylcarnitine	Lipid	Fatty Acid Metabolism (Acyl Carnitine, Medium Chain)	-0.45046	-1.74781	0.106011	0.920736	M0100021728
1-nisinoyl-GPC (24:6)*	Lipid	Lysophospholipid	0.450079	1.74596	0.106343	0.920736	M0100020781
cinnamoylglycine	Xenobiotics	Food Component/Plant	0.448622	1.73888	0.10762	0.920736	M0100002253
oleamide	Lipid	Fatty Acid, Amide	0.44692	1.73063	0.109125	0.920736	M0000001504
3-formylindole	Xenobiotics	Food Component/Plant	0.446486	1.72853	0.109511	0.920736	M0100020219
myristate (14:0)	Lipid	Long Chain Saturated Fatty Acid	0.445233	1.72248	0.110631	0.920736	M0000000519
taurocholate	Lipid	Primary Bile Acid Metabolism	-0.445196	-1.7223	0.110664	0.920736	M0000001648
N-acetyl-1-methylhistidine*	Amino Acid	Histidine Metabolism	-0.445034	-1.72152	0.11081	0.920736	M0100004299
oleate/vaccenate (18:1)	Lipid	Long Chain Monounsaturated Fatty Acid	0.443323	1.71328	0.112353	0.920736	M0100008930
genistein	Xenobiotics	Food Component/Plant	0.443058	1.712	0.112593	0.920736	M0100001221
N-formylmethionine	Amino Acid	Methionine, Cysteine, SAM and Taurine Metabolism	0.441545	1.70474	0.113972	0.920736	M0000000194
acetylcarnitine (C2)	Lipid	Fatty Acid Metabolism (Acyl Carnitine, Short Chain)	-0.44111	-1.70265	0.114371	0.920736	M0100000802
cis-3,4-methyleneheptanoate	Lipid	Fatty Acid, Branched	-0.440419	-1.69934	0.115006	0.920736	M0100021727
N1-methyl-2-pyridone-5-carboxamide	Cofactors and Vitamins	Nicotinate and Nicotinamide Metabolism	0.436784	1.68199	0.118388	0.920736	M0100001468
chenodeoxycholate	Lipid	Primary Bile Acid Metabolism	0.435228	1.6746	0.119855	0.920736	M0000001123
carnitine	Lipid	Carnitine Metabolism	-0.433724	-1.66747	0.121286	0.920736	M0100000007
xylose	Carbohydrate	Pentose Metabolism	0.432224	1.66037	0.122723	0.920736	M0000000826
flavin adenine dinucleotide (FAD)	Cofactors and Vitamins	Riboflavin Metabolism	0.430903	1.65414	0.124	0.920736	M0000000327
adenosine	Nucleotide	Purine Metabolism, Adenine containing	0.429514	1.6476	0.125351	0.920736	M0000000798
4-acetylphenol sulfate	Xenobiotics	Benzoate Metabolism	-0.424197	-1.62269	0.130616	0.920736	M0100000711
trans-4-hydroxyproline	Amino Acid	Urea cycle; Arginine and Proline Metabolism	-0.423931	-1.62145	0.130884	0.920736	M0000001001
S-(3-hydroxypropyl)mercapturic acid (HPMA)	Xenobiotics	Chemical	0.422672	1.61559	0.132153	0.920736	M0100004568
1-(1-enyl-stearoyl)-2-docosahexaenoyl-GPE (P-18:0/22:6)*	Lipid	Plasmalogen	0.421113	1.60834	0.133737	0.920736	M0100009004
glutamate	Amino Acid	Glutamate Metabolism	-0.421018	-1.6079	0.133834	0.920736	M0000000561
N-acetylhistamine	Amino Acid	Histidine Metabolism	0.420928	1.60748	0.133925	0.920736	M0100006123
2-hydroxydecanoate	Lipid	Fatty Acid, Monohydroxy	0.418551	1.59647	0.136368	0.920736	M0100004089
sarcosine	Amino Acid	Glycine, Serine and Threonine Metabolism	0.418493	1.5962	0.136428	0.920736	M0000001023
acetoacetate	Lipid	Ketone Bodies	0.41839	1.59573	0.136534	0.920736	M0000001218
1-(1-enyl-stearoyl)-2-linoleoyl-GPE (P-18:0/18:2)*	Lipid	Plasmalogen	0.417059	1.58958	0.137916	0.920736	M0100009225
myristoleate (14:1n5)	Lipid	Long Chain Monounsaturated Fatty Acid	0.416217	1.5857	0.138793	0.920736	M0100001198
lysine	Amino Acid	Lysine Metabolism	-0.414832	-1.57932	0.140247	0.920736	M0000000407
4-allylphenol sulfate	Xenobiotics	Food Component/Plant	-0.412445	-1.56836	0.142776	0.920736	M0100001868
ornithine	Amino Acid	Urea cycle; Arginine and Proline Metabolism	-0.41196	-1.56614	0.143293	0.920736	M0000000444
1-(1-enyl-palmitoyl)-2-arachidonoyl-GPC (P-16:0/20:4)*	Lipid	Plasmalogen	0.410641	1.56011	0.144707	0.920736	M0100009014
sphingomyelin (d18:1/22:1, d18:2/22:0, d16:1/24:1)*	Lipid	Sphingomyelins	0.409332	1.55413	0.146118	0.920736	M0100006295
3-hydroxyoctanoate	Lipid	Fatty Acid, Monohydroxy	-0.40924	-1.55371	0.146218	0.920736	M0100000773
pentadecanoate (15:0)	Lipid	Long Chain Saturated Fatty Acid	0.408588	1.55074	0.146925	0.920736	M0000000980
glutamine	Amino Acid	Glutamate Metabolism	-0.406169	-1.53974	0.149568	0.920736	M0000000563
1-(1-enyl-palmitoyl)-2-oleoyl-GPC (P-16:0/18:1)*	Lipid	Plasmalogen	0.406131	1.53957	0.14961	0.920736	M0100009007
pelargonate (9:0)	Lipid	Medium Chain Fatty Acid	0.401885	1.52035	0.154325	0.920736	M0000000437
gamma-carboxyglutamate	Amino Acid	Glutamate Metabolism	-0.400486	-1.51405	0.1559	0.920736	M0100002679
2-hydroxy-4-(methylthio)butanoic acid	Amino Acid	Methionine, Cysteine, SAM and Taurine Metabolism	0.399129	1.50794	0.157437	0.920736	M0100021372
5-dodecenoate (12:1n7)	Lipid	Medium Chain Fatty Acid	0.397843	1.50217	0.158904	0.920736	M0100001232
N-palmitoyltaurine	Lipid	Endocannabinoid	-0.395748	-1.49278	0.161312	0.920736	M0100003239
6-acetylglucose	Xenobiotics	Chemical	-0.395738	-1.49274	0.161324	0.920736	M0100021273
glycerol	Lipid	Glycerolipid Metabolism	0.395485	1.49161	0.161616	0.920736	M0000001254
flavin mononucleotide (FMN)	Cofactors and Vitamins	Riboflavin Metabolism	0.395087	1.48983	0.162077	0.920736	M0100000251
4-acetamidobutanoate	Amino Acid	Polyamine Metabolism	0.394923	1.4891	0.162267	0.920736	M0000001113
guanidinoacetate	Amino Acid	Creatine Metabolism	-0.393992	-1.48494	0.163349	0.920736	M0000000344
erythritol	Xenobiotics	Food Component/Plant	0.393641	1.48337	0.163758	0.920736	M0100000846
N-oleoyltaurine	Lipid	Endocannabinoid	0.392086	1.47645	0.165579	0.920736	M0100003119
hyocholate	Lipid	Secondary Bile Acid Metabolism	0.391437	1.47356	0.166342	0.920736	M0100001279
1-(1-enyl-stearoyl)-2-oleoyl-GPE (P-18:0/18:1)	Lipid	Plasmalogen	0.391167	1.47236	0.166661	0.920736	M0100008919
docosahexaenoate (DHA; 22:6n3)	Lipid	Long Chain Polyunsaturated Fatty Acid (n3 and n6)	0.390215	1.46813	0.167786	0.920736	M0100000665
1-methylguanidine	Amino Acid	Guanidino and Acetamido Metabolism	-0.390142	-1.46781	0.167873	0.920736	M0100000715
palmitoyl ethanolamide	Lipid	Endocannabinoid	0.388236	1.45936	0.170142	0.920736	M0000001489
nisinate (24:6n3)	Lipid	Long Chain Polyunsaturated Fatty Acid (n3 and n6)	0.388103	1.45877	0.170301	0.920736	M0100015785
palmitoyl dihydrosphingomyelin (d18:0/16:0)*	Lipid	Dihydrosphingomyelins	-0.387507	-1.45614	0.171016	0.920736	M0100008954
pantothenate	Cofactors and Vitamins	Pantothenate and CoA Metabolism	-0.387307	-1.45525	0.171256	0.920736	M0000001024
ectoine	Xenobiotics	Chemical	-0.386357	-1.45105	0.1724	0.920736	M0100001635
tetradecadienoate (14:2)*	Lipid	Long Chain Polyunsaturated Fatty Acid (n3 and n6)	0.386237	1.45053	0.172544	0.920736	M0100020343
2S,3R-dihydroxybutyrate	Lipid	Fatty Acid, Dihydroxy	-0.384478	-1.44277	0.174675	0.920736	M0100002284
2-hydroxy-3-methylvalerate	Amino Acid	Leucine, Isoleucine and Valine Metabolism	0.383742	1.43953	0.175573	0.920736	M0100001541
1-stearoyl-2-docosapentaenoyl-GPC (18:0/22:5n3)*	Lipid	Phosphatidylcholine (PC)	0.383028	1.43639	0.176446	0.920736	M0100009141
S-methylcysteine sulfoxide	Amino Acid	Methionine, Cysteine, SAM and Taurine Metabolism	-0.382196	-1.43274	0.177466	0.920736	M0100002927
N-delta-acetylornithine	Amino Acid	Urea cycle; Arginine and Proline Metabolism	-0.38098	-1.4274	0.178966	0.920736	M0100004523
asparagine	Amino Acid	Alanine and Aspartate Metabolism	-0.377682	-1.41298	0.183071	0.920736	M0000000917
homocitrulline	Amino Acid	Urea cycle; Arginine and Proline Metabolism	-0.377607	-1.41265	0.183165	0.920736	M0100000963
1-palmitoyl-GPE (16:0)	Lipid	Lysophospholipid	-0.377235	-1.41103	0.183631	0.920736	M0100001567
phenylalanine	Amino Acid	Phenylalanine Metabolism	-0.375644	-1.4041	0.185638	0.920736	M0000000460
1-palmitoyl-2-arachidonoyl-GPI (16:0/20:4)*	Lipid	Phosphatidylinositol (PI)	-0.374784	-1.40036	0.186728	0.920736	M0100008993
salicylate	Xenobiotics	Drug - Topical Agents	-0.37394	-1.39669	0.187802	0.920736	M0000000501
2-palmitoyl-GPC (16:0)*	Lipid	Lysophospholipid	-0.373318	-1.39399	0.188596	0.920736	M0100001562
1-stearoyl-2-docosahexaenoyl-GPC (18:0/22:6)	Lipid	Phosphatidylcholine (PC)	0.370418	1.38143	0.192326	0.920736	M0100008916
glycine	Amino Acid	Glycine, Serine and Threonine Metabolism	-0.368783	-1.37437	0.194449	0.920736	M0000000340
guanosine	Nucleotide	Purine Metabolism, Guanine containing	0.367191	1.36751	0.196531	0.920736	M0000001099
succinoyltaurine	Amino Acid	Methionine, Cysteine, SAM and Taurine Metabolism	-0.367152	-1.36735	0.196582	0.920736	M0100021220
1-dihomo-linoleoyl-GPC (20:2)*	Lipid	Lysophospholipid	-0.365898	-1.36195	0.198233	0.920736	M0100001553
glycosyl ceramide (d18:2/24:1, d18:1/24:2)*	Lipid	Hexosylceramides (HCER)	0.365835	1.36168	0.198316	0.920736	M0100015745
9,10-DiHOME	Lipid	Fatty Acid, Dihydroxy	0.365626	1.36078	0.198592	0.920736	M0000000179
myristoylcarnitine (C14)	Lipid	Fatty Acid Metabolism (Acyl Carnitine, Long Chain Saturated)	-0.365244	-1.35914	0.199096	0.920736	M0100001270
caffeic acid sulfate	Xenobiotics	Food Component/Plant	-0.364491	-1.35591	0.200094	0.920736	M0100009337
1-stearoyl-2-linoleoyl-GPI (18:0/18:2)	Lipid	Phosphatidylinositol (PI)	0.364046	1.354	0.200686	0.920736	M0100008994
dihomo-linoleoylcarnitine (C20:2)*	Lipid	Fatty Acid Metabolism (Acyl Carnitine, Polyunsaturated)	-0.362447	-1.34715	0.202819	0.920736	M0100015839
threonine	Amino Acid	Glycine, Serine and Threonine Metabolism	0.361355	1.34249	0.204284	0.920736	M0000000564
oxindolylalanine	Amino Acid	Tryptophan Metabolism	0.359511	1.33461	0.206774	0.920736	M0100022120
ascorbic acid 2-sulfate	Cofactors and Vitamins	Ascorbate and Aldarate Metabolism	-0.359445	-1.33433	0.206863	0.920736	M0100009329
1-(1-enyl-palmitoyl)-2-docosahexaenoyl-GPC (P-16:0/22:6)*	Lipid	Plasmalogen	0.358289	1.32941	0.208434	0.920736	M0100009008
1,5-anhydroglucitol (1,5-AG)	Carbohydrate	Glycolysis, Gluconeogenesis, and Pyruvate Metabolism	0.35239	1.30439	0.216565	0.920736	M0100000580
12,13-DiHOME	Lipid	Fatty Acid, Dihydroxy	0.351014	1.29857	0.218491	0.920736	M0000000062
4-ethylphenylsulfate	Xenobiotics	Benzoate Metabolism	-0.350783	-1.2976	0.218814	0.920736	M0100001756
sphingadienine	Lipid	Sphingolipid Synthesis	-0.350246	-1.29534	0.219569	0.920736	M0100015643
tetradecanedioate (C14-DC)	Lipid	Fatty Acid, Dicarboxylate	0.349565	1.29247	0.220528	0.920736	M0100001613
3-hydroxystearate	Lipid	Fatty Acid, Monohydroxy	-0.348026	-1.28599	0.222706	0.920736	M0100008933
thiamin (vitamin B1)	Cofactors and Vitamins	Thiamine Metabolism	-0.347608	-1.28423	0.223301	0.920736	M0000000873
isovalerylglycine	Amino Acid	Leucine, Isoleucine and Valine Metabolism	0.347556	1.28401	0.223375	0.920736	M0100001452
hydroxypalmitoyl sphingomyelin (d18:1/16:0(OH))**	Lipid	Sphingomyelins	0.347213	1.28258	0.223862	0.920736	M0100021000
glycosyl-N-palmitoyl-sphingosine (d18:1/16:0)	Lipid	Hexosylceramides (HCER)	0.347206	1.28255	0.223872	0.920736	M0100009272
alpha-CEHC glucuronide*	Cofactors and Vitamins	Tocopherol Metabolism	0.347143	1.28228	0.223962	0.920736	M0100003101
arginine	Amino Acid	Urea cycle; Arginine and Proline Metabolism	-0.345106	-1.27373	0.226876	0.920736	M0000000231
linolenate [alpha or gamma; (18:3n3 or 6)]	Lipid	Long Chain Polyunsaturated Fatty Acid (n3 and n6)	0.343105	1.26536	0.229759	0.920736	M0100001337
7alpha-hydroxy-3-oxo-4-cholestenoate (7-Hoca)	Lipid	Sterol	0.340673	1.25521	0.233296	0.920736	M0100001609
fructose	Carbohydrate	Fructose, Mannose and Galactose Metabolism	-0.339057	-1.24848	0.235664	0.920736	M0000000878
carnosine	Amino Acid	Histidine Metabolism	0.338497	1.24615	0.236489	0.920736	M0000000249
N2,N2-dimethylguanosine	Nucleotide	Purine Metabolism, Guanine containing	0.33843	1.24587	0.236587	0.920736	M0100001412
glycerophosphoinositol*	Lipid	Phospholipid Metabolism	-0.337821	-1.24334	0.237485	0.920736	M0100001621
2-aminoadipate	Amino Acid	Lysine Metabolism	-0.337295	-1.24116	0.238263	0.920736	M0000000381
1-(1-enyl-palmitoyl)-2-docosahexaenoyl-GPE (P-16:0/22:6)*	Lipid	Plasmalogen	0.336388	1.23739	0.239608	0.920736	M0100009000
thymidine	Nucleotide	Pyrimidine Metabolism, Thymine containing	0.335483	1.23364	0.240954	0.920736	M0000000872
adrenate (22:4n6)	Lipid	Long Chain Polyunsaturated Fatty Acid (n3 and n6)	0.334952	1.23144	0.241745	0.920736	M0100001193
2-oxo-1-pyrrolidinepropionate	Xenobiotics	Chemical	0.334242	1.2285	0.242808	0.920736	M0100003265
4-hydroxyphenylpyruvate	Amino Acid	Tyrosine Metabolism	0.334214	1.22839	0.242849	0.920736	M0000001141
orotidine	Nucleotide	Pyrimidine Metabolism, Orotate containing	-0.334137	-1.22807	0.242964	0.920736	M0100001416
jasmonic acid	Xenobiotics	Food Component/Plant	-0.334032	-1.22763	0.243123	0.920736	M0100001643
ascorbic acid 3-sulfate*	Cofactors and Vitamins	Ascorbate and Aldarate Metabolism	-0.333943	-1.22727	0.243255	0.920736	M0100020409
adenosine 5'-monophosphate (AMP)	Nucleotide	Purine Metabolism, Adenine containing	0.333718	1.22634	0.243592	0.920736	M0000000209
cholesterol sulfate	Lipid	Sterol	0.333515	1.22549	0.243898	0.920736	M0100001606
catechol glucuronide	Amino Acid	Tyrosine Metabolism	0.332076	1.21955	0.246063	0.920736	M0100009326
2-hydroxybehenate	Lipid	Fatty Acid, Monohydroxy	-0.331673	-1.21789	0.246671	0.920736	M0100015637
N4-acetylcytidine	Nucleotide	Pyrimidine Metabolism, Cytidine containing	0.330966	1.21497	0.247742	0.920736	M0100001413
ribitol	Carbohydrate	Pentose Metabolism	-0.330866	-1.21456	0.247894	0.920736	M0100000406
2-oxindole-3-acetate	Xenobiotics	Food Component/Plant	0.330843	1.21447	0.247928	0.920736	M0100003109
equol glucuronide	Xenobiotics	Food Component/Plant	0.328885	1.2064	0.250908	0.920736	M0100003895
1-stearoyl-2-dihomo-linolenoyl-GPE (18:0/20:3n3 or 6)*	Lipid	Phosphatidylethanolamine (PE)	-0.328222	-1.20368	0.251921	0.920736	M0100009215
threonate	Cofactors and Vitamins	Ascorbate and Aldarate Metabolism	-0.3279	-1.20235	0.252416	0.920736	M0100001022
hexadecadienoate (16:2n6)	Lipid	Long Chain Polyunsaturated Fatty Acid (n3 and n6)	0.326546	1.19679	0.254496	0.920736	M0100009394
sphingomyelin (d18:1/17:0, d17:1/18:0, d19:1/16:0)	Lipid	Sphingomyelins	0.326075	1.19486	0.255221	0.920736	M0100008920
sphingomyelin (d18:1/20:1, d18:2/20:0)*	Lipid	Sphingomyelins	0.325862	1.19399	0.25555	0.920736	M0100006292
2-methylbutyrylglycine	Amino Acid	Leucine, Isoleucine and Valine Metabolism	0.324479	1.18833	0.257692	0.920736	M0100001155
biotin	Cofactors and Vitamins	Biotin Metabolism	0.323238	1.18325	0.259623	0.920736	M0000000251
N-palmitoylglycine	Lipid	Fatty Acid Metabolism (Acyl Glycine)	0.322846	1.18165	0.260234	0.920736	M0100003686
6-hydroxyindole sulfate	Xenobiotics	Chemical	0.32279	1.18142	0.260322	0.920736	M0100006260
N2,N5-diacetylornithine	Amino Acid	Urea cycle; Arginine and Proline Metabolism	-0.321768	-1.17724	0.261921	0.920736	M0100004575
1-myristoyl-2-palmitoyl-GPC (14:0/16:0)	Lipid	Phosphatidylcholine (PC)	0.321645	1.17674	0.262113	0.920736	M0100000672
O-sulfo-tyrosine	Xenobiotics	Chemical	-0.321513	-1.17621	0.26232	0.920736	M0100005384
3-hydroxyoleate*	Lipid	Fatty Acid, Monohydroxy	0.320712	1.17294	0.263579	0.920736	M0100019966
taurochenodeoxycholate	Lipid	Primary Bile Acid Metabolism	0.320701	1.17289	0.263596	0.920736	M0000001629
isoleucylhydroxyproline*	Peptide	Dipeptide Derivative	0.31716	1.15848	0.269203	0.920736	M0100021262
linoleoyl ethanolamide	Lipid	Endocannabinoid	0.315784	1.1529	0.2714	0.920736	M0100006726
N-acetyl-aspartyl-glutamate (NAAG)	Amino Acid	Glutamate Metabolism	0.315049	1.14992	0.272578	0.920736	M0100001612
branched-chain, straight-chain, or cyclopropyl 10:1 fatty acid (1)*	Partially Characterized Molecules	Partially Characterized Molecules	0.313706	1.14448	0.274739	0.920736	M0100021666
linoleate (18:2n6)	Lipid	Long Chain Polyunsaturated Fatty Acid (n3 and n6)	0.313196	1.14242	0.275563	0.920736	M0000000180
indoleacrylate	Amino Acid	Tryptophan Metabolism	-0.313145	-1.14221	0.275645	0.920736	M0100000800
1-stearoyl-2-arachidonoyl-GPI (18:0/20:4)	Lipid	Phosphatidylinositol (PI)	0.312888	1.14118	0.276059	0.920736	M0100000616
corticosterone	Lipid	Corticosteroids	0.312142	1.13816	0.277268	0.920736	M0000000272
propionylcarnitine (C3)	Lipid	Fatty Acid Metabolism (also BCAA Metabolism)	-0.311411	-1.13521	0.278455	0.920736	M0100001162
ethyl beta-glucopyranoside	Xenobiotics	Food Component/Plant	0.310514	1.13159	0.279915	0.920736	M0100020377
mannonate*	Xenobiotics	Food Component/Plant	-0.309613	-1.12796	0.281386	0.920736	M0100003695
2-palmitoleoyl-GPC (16:1)*	Lipid	Lysophospholipid	-0.30933	-1.12681	0.28185	0.920736	M0100001561
behenoyl dihydrosphingomyelin (d18:0/22:0)*	Lipid	Dihydrosphingomyelins	-0.30911	-1.12593	0.28221	0.920736	M0100009026
dodecanedioate (C12-DC)	Lipid	Fatty Acid, Dicarboxylate	0.308779	1.1246	0.282752	0.920736	M0100001102
1-palmitoyl-GPI (16:0)	Lipid	Lysophospholipid	-0.308424	-1.12317	0.283334	0.920736	M0100001655
1-stearoyl-2-arachidonoyl-GPC (18:0/20:4)	Lipid	Phosphatidylcholine (PC)	0.30807	1.12174	0.283917	0.920736	M0100001869
N-acetylalanine	Amino Acid	Alanine and Aspartate Metabolism	0.307462	1.1193	0.284918	0.920736	M0000001110
gamma-glutamylthreonine	Peptide	Gamma-glutamyl Amino Acid	0.30645	1.11523	0.286588	0.920736	M0100001314
1-nonadecanoyl-GPC (19:0)	Lipid	Lysophospholipid	0.305949	1.11322	0.287416	0.920736	M0100005353
2-hydroxybutyrate/2-hydroxyisobutyrate	Amino Acid	Glutathione Metabolism	0.305893	1.113	0.287509	0.920736	M0100008928
p-cresol sulfate	Xenobiotics	Benzoate Metabolism	-0.305394	-1.11099	0.288337	0.920736	M0100001315
beta-hydroxyisovaleroylcarnitine	Amino Acid	Leucine, Isoleucine and Valine Metabolism	-0.304426	-1.10711	0.289945	0.920736	M0100001594
1-stearoyl-2-adrenoyl-GPC (18:0/22:4)*	Lipid	Phosphatidylcholine (PC)	0.303806	1.10463	0.290978	0.920736	M0100009146
3,5-dichloro-2,6-dihydroxybenzoic acid	Xenobiotics	Chemical	0.30174	1.09636	0.294437	0.920736	M0100021324
uridine	Nucleotide	Pyrimidine Metabolism, Uracil containing	-0.301041	-1.09357	0.295611	0.920736	M0000000535
2'-O-methylcytidine	Nucleotide	Pyrimidine Metabolism, Cytidine containing	0.299973	1.0893	0.297413	0.920736	M0100010895
cinnamate	Xenobiotics	Food Component/Plant	0.299355	1.08684	0.298459	0.920736	M0000001259
1-palmityl-2-linoleoyl-GPC (O-16:0/18:2)*	Lipid	Plasmalogen	0.299087	1.08577	0.298912	0.920736	M0100009134
N-palmitoyl-sphingosine (d18:1/16:0)	Lipid	Ceramides	-0.29893	-1.08514	0.299179	0.920736	M0000001518
cis-4-decenoate (10:1n6)*	Lipid	Medium Chain Fatty Acid	0.298819	1.0847	0.299366	0.920736	M0100002796
mannitol/sorbitol	Carbohydrate	Fructose, Mannose and Galactose Metabolism	-0.298521	-1.08351	0.299871	0.920736	M0100001740
N-acetyl-3-methylhistidine*	Amino Acid	Histidine Metabolism	-0.297999	-1.08143	0.300759	0.920736	M0100002204
6-oxolithocholate	Lipid	Secondary Bile Acid Metabolism	0.297258	1.07848	0.302021	0.920736	M0100001068
gamma-glutamylcitrulline*	Peptide	Gamma-glutamyl Amino Acid	0.297225	1.07835	0.302076	0.920736	M0100020241
aconitate [cis or trans]	Energy	TCA Cycle	-0.296712	-1.07631	0.302952	0.920736	M0100001359
malate	Energy	TCA Cycle	-0.296578	-1.07578	0.303181	0.920736	M0000000409
octadecadienedioate (C18:2-DC)*	Lipid	Fatty Acid, Dicarboxylate	0.296343	1.07484	0.303583	0.920736	M0100019982
2'-deoxycytidine	Nucleotide	Pyrimidine Metabolism, Cytidine containing	-0.296245	-1.07445	0.303749	0.920736	M0100000125
pyridoxate	Cofactors and Vitamins	Vitamin B6 Metabolism	0.295629	1.072	0.304805	0.920736	M0100001121
1-linoleoyl-GPI (18:2)*	Lipid	Lysophospholipid	0.295008	1.06954	0.30587	0.920736	M0100001778
1,2-distearoyl-GPC (18:0/18:0)	Lipid	Phosphatidylcholine (PC)	0.294818	1.06878	0.306196	0.920736	M0100000660
gentisate	Amino Acid	Tyrosine Metabolism	0.294458	1.06735	0.306815	0.920736	M0100000447
3-methoxytyrosine	Amino Acid	Tyrosine Metabolism	0.294419	1.0672	0.306883	0.920736	M0000001342
isocaproate (i6:0)	Lipid	Fatty Acid, Branched	0.293935	1.06528	0.307715	0.920736	M0100000806
3-hydroxyisobutyrate	Amino Acid	Leucine, Isoleucine and Valine Metabolism	0.292997	1.06156	0.309333	0.920736	M0000000111
palmitate (16:0)	Lipid	Long Chain Saturated Fatty Acid	0.29142	1.05531	0.312066	0.920736	M0000000424
1-stearoyl-2-oleoyl-GPC (18:0/18:1)	Lipid	Phosphatidylcholine (PC)	0.291324	1.05493	0.312233	0.920736	M0100008904
7-methylguanine	Nucleotide	Purine Metabolism, Guanine containing	0.290823	1.05295	0.313104	0.920736	M0100001456
tricosanoyl sphingomyelin (d18:1/23:0)*	Lipid	Sphingomyelins	0.289471	1.04761	0.315462	0.920736	M0100008955
thymine	Nucleotide	Pyrimidine Metabolism, Thymine containing	0.288736	1.04471	0.316747	0.920736	M0000000882
sphingomyelin (d18:1/24:1, d18:2/24:0)*	Lipid	Sphingomyelins	0.288679	1.04448	0.316847	0.920736	M0100005986
1-oleoyl-2-arachidonoyl-GPI (18:1/20:4)*	Lipid	Phosphatidylinositol (PI)	0.287009	1.03789	0.319782	0.920736	M0100010951
1-palmitoleoyl-GPC (16:1)*	Lipid	Lysophospholipid	-0.286064	-1.03417	0.321448	0.920736	M0100001511
2'-O-methyluridine	Nucleotide	Pyrimidine Metabolism, Uracil containing	0.285871	1.03341	0.321789	0.920736	M0100010896
N-acetylproline	Amino Acid	Urea cycle; Arginine and Proline Metabolism	-0.28523	-1.03089	0.322923	0.920736	M0100001334
creatinine	Amino Acid	Creatine Metabolism	-0.282847	-1.02153	0.327159	0.920736	M0000000275
1-palmitoyl-2-oleoyl-GPE (16:0/18:1)	Lipid	Phosphatidylethanolamine (PE)	-0.282127	-1.0187	0.328446	0.920736	M0000001526
formiminoglutamate	Amino Acid	Histidine Metabolism	0.281164	1.01492	0.33017	0.920736	M0100002500
3-hydroxycinnamate sulfate	Xenobiotics	Food Component/Plant	0.280535	1.01246	0.331299	0.920736	M0100006094
3-hydroxyindolin-2-one sulfate	Xenobiotics	Food Component/Plant	-0.280489	-1.01228	0.331381	0.920736	M0100006103
1-methyl-4-imidazoleacetate	Amino Acid	Histidine Metabolism	0.280377	1.01184	0.331583	0.920736	M0100001208
alpha-hydroxyisocaproate	Amino Acid	Leucine, Isoleucine and Valine Metabolism	0.277487	1.00053	0.336801	0.920736	M0100000706
N-acetylasparagine	Amino Acid	Alanine and Aspartate Metabolism	-0.276392	-0.996259	0.33879	0.920736	M0100001257
5-oxoproline	Amino Acid	Glutathione Metabolism	-0.276359	-0.99613	0.33885	0.920736	M0000001021
1-margaroyl-2-oleoyl-GPC (17:0/18:1)*	Lipid	Phosphatidylcholine (PC)	0.275854	0.99416	0.339769	0.920736	M0100009036
2-hydroxystearate	Lipid	Fatty Acid, Monohydroxy	0.2757	0.993561	0.340049	0.920736	M0000001239
stearidonate (18:4n3)	Lipid	Long Chain Polyunsaturated Fatty Acid (n3 and n6)	0.275503	0.992791	0.340409	0.920736	M0100001229
gamma-glutamylmethionine	Peptide	Gamma-glutamyl Amino Acid	0.275122	0.991307	0.341104	0.920736	M0100001313
3-hydroxymyristate	Lipid	Fatty Acid, Monohydroxy	0.274809	0.990084	0.341677	0.920736	M0100000882
(N(1) + N(8))-acetylspermidine	Amino Acid	Polyamine Metabolism	0.274672	0.989551	0.341928	0.920736	M0100016038
dodecadienoate (12:2)*	Lipid	Fatty Acid, Dicarboxylate	0.274494	0.988859	0.342253	0.920736	M0100020478
sphingomyelin (d18:2/14:0, d18:1/14:1)*	Lipid	Sphingomyelins	0.274061	0.987172	0.343045	0.920736	M0100005985
sphingosine	Lipid	Sphingosines	-0.273732	-0.98589	0.343649	0.920736	M0000000297
sphingomyelin (d18:1/19:0, d19:1/18:0)*	Lipid	Sphingomyelins	0.27361	0.985416	0.343872	0.920736	M0100015787
riboflavin (vitamin B2)	Cofactors and Vitamins	Riboflavin Metabolism	0.272665	0.98174	0.345608	0.920736	M0000000500
isocitric lactone	Energy	TCA Cycle	-0.271706	-0.978009	0.347376	0.920736	M0100009239
N6-carboxymethyllysine	Carbohydrate	Advanced Glycation End-product	0.271677	0.977896	0.347429	0.920736	M0100001768
N-acetylcarnosine	Amino Acid	Histidine Metabolism	-0.271577	-0.977509	0.347613	0.920736	M0100004046
sphingomyelin (d18:2/23:1)*	Lipid	Sphingomyelins	0.270686	0.974049	0.349259	0.920736	M0100015791
1-oleoyl-GPC (18:1)	Lipid	Lysophospholipid	-0.269934	-0.971127	0.350653	0.920736	M0100001272
18-methylnonadecanoate (i20:0)	Lipid	Fatty Acid, Branched	-0.269597	-0.969821	0.351278	0.920736	M0100019953
3-indoxyl sulfate	Amino Acid	Tryptophan Metabolism	0.269437	0.969202	0.351574	0.920736	M0100000467
sphingomyelin (d18:1/21:0, d17:1/22:0, d16:1/23:0)*	Lipid	Sphingomyelins	0.268726	0.966443	0.352897	0.920736	M0100009025
beta-citrylglutamate	Amino Acid	Glutamate Metabolism	0.267607	0.962108	0.354982	0.920736	M0100003271
3-(4-hydroxyphenyl)lactate	Amino Acid	Tyrosine Metabolism	0.267279	0.960836	0.355596	0.920736	M0000000240
leucylhydroxyproline*	Peptide	Dipeptide Derivative	0.266711	0.958639	0.356658	0.920736	M0100021261
gamma-glutamyl-alpha-lysine	Peptide	Gamma-glutamyl Amino Acid	-0.266397	-0.957425	0.357245	0.920736	M0100010901
maleoylcarnitine	Xenobiotics	Drug - Other	-0.266136	-0.956415	0.357734	0.920736	M0100006629
3-(3-hydroxyphenyl)propionate	Xenobiotics	Benzoate Metabolism	0.266039	0.95604	0.357916	0.920736	M0100001624
1-erucoyl-GPC (22:1)*	Lipid	Lysophospholipid	0.263889	0.947734	0.36196	0.920736	M0100002869
alanine	Amino Acid	Alanine and Aspartate Metabolism	-0.262822	-0.943615	0.363978	0.920736	M0000000811
sphingomyelin (d18:2/23:0, d18:1/23:1, d17:1/24:1)*	Lipid	Sphingomyelins	0.262821	0.943613	0.363979	0.920736	M0100008956
sphingomyelin (d17:1/16:0, d18:1/15:0, d16:1/17:0)*	Lipid	Sphingomyelins	-0.262552	-0.942576	0.364488	0.920736	M0100006314
linolenoylcarnitine (C18:3)*	Lipid	Fatty Acid Metabolism (Acyl Carnitine, Polyunsaturated)	0.262456	0.942205	0.36467	0.920736	M0100015831
1-stearoyl-2-docosapentaenoyl-GPC (18:0/22:5n6)*	Lipid	Phosphatidylcholine (PC)	0.261774	0.939575	0.365964	0.920736	M0100009142
arabonate/xylonate	Carbohydrate	Pentose Metabolism	-0.261604	-0.938922	0.366286	0.920736	M0100006115
4-hydroxyhippurate	Xenobiotics	Benzoate Metabolism	0.260277	0.933812	0.368811	0.920736	M0100001423
1-dihomo-linolenoyl-GPC (20:3n3 or 6)*	Lipid	Lysophospholipid	-0.260219	-0.933587	0.368922	0.920736	M0100001552
hydroquinone sulfate	Xenobiotics	Drug - Topical Agents	-0.260168	-0.93339	0.36902	0.920736	M0100001604
1-palmitoleoyl-2-linolenoyl-GPC (16:1/18:3)*	Lipid	Phosphatidylcholine (PC)	0.259961	0.932595	0.369414	0.920736	M0100009345
6beta-hydroxylithocholate	Lipid	Secondary Bile Acid Metabolism	0.259667	0.931463	0.369976	0.920736	M0100001625
dehydroascorbate	Cofactors and Vitamins	Ascorbate and Aldarate Metabolism	-0.259461	-0.93067	0.370369	0.920736	M0000000301
dihydroferulic acid sulfate	Xenobiotics	Food Component/Plant	0.258699	0.927743	0.371826	0.920736	M0100020272
1-(1-enyl-palmitoyl)-2-palmitoleoyl-GPC (P-16:0/16:1)*	Lipid	Plasmalogen	-0.258631	-0.92748	0.371957	0.920736	M0100009160
cis-3,4-methyleneheptanoylglycine	Lipid	Fatty Acid Metabolism (Acyl Glycine)	0.25785	0.924479	0.373454	0.920736	M0100021992
N1-methyl-4-pyridone-3-carboxamide	Cofactors and Vitamins	Nicotinate and Nicotinamide Metabolism	0.257306	0.922391	0.374498	0.920736	M0100001469
7-hydroxyindole sulfate	Amino Acid	Tryptophan Metabolism	0.256161	0.917998	0.376702	0.920736	M0100009043
1-(1-enyl-stearoyl)-2-arachidonoyl-GPE (P-18:0/20:4)*	Lipid	Plasmalogen	0.256048	0.917565	0.37692	0.920736	M0100008999
hexadecenedioate (C16:1-DC)*	Lipid	Fatty Acid, Dicarboxylate	0.255076	0.913837	0.378798	0.920736	M0100019975
1-margaroyl-2-arachidonoyl-GPC (17:0/20:4)*	Lipid	Phosphatidylcholine (PC)	0.254906	0.913186	0.379127	0.920736	M0100009124
4-hydroxyphenylacetylglycine	Peptide	Acetylated Peptides	0.254567	0.911888	0.379782	0.920736	M0100004418
N,N,N-trimethyl-5-aminovalerate	Amino Acid	Lysine Metabolism	-0.254417	-0.911313	0.380073	0.920736	M0100015962
N6-carbamoylthreonyladenosine	Nucleotide	Purine Metabolism, Adenine containing	0.25385	0.909143	0.381172	0.920736	M0100001415
hexanoylcarnitine (C6)	Lipid	Fatty Acid Metabolism (Acyl Carnitine, Medium Chain)	-0.253787	-0.9089	0.381295	0.920736	M0100000781
urea	Amino Acid	Urea cycle; Arginine and Proline Metabolism	0.253576	0.908092	0.381705	0.920736	M0000000533
kynurenate	Amino Acid	Tryptophan Metabolism	0.253209	0.90669	0.382417	0.920736	M0000000098
cytosine	Nucleotide	Pyrimidine Metabolism, Cytidine containing	-0.251534	-0.900286	0.385679	0.920736	M0000000881
oxalate (ethanedioate)	Cofactors and Vitamins	Ascorbate and Aldarate Metabolism	-0.251119	-0.898699	0.386491	0.920736	M0100000841
lyxonate	Carbohydrate	Pentose Metabolism	-0.250623	-0.896804	0.387461	0.920736	M0100019968
indoleacetylglycine	Amino Acid	Tryptophan Metabolism	0.250112	0.894854	0.388462	0.920736	M0100006730
N-acetylglucosamine/N-acetylgalactosamine	Carbohydrate	Aminosugar Metabolism	-0.249106	-0.891016	0.390436	0.920736	M0100006435
2-oxoarginine*	Amino Acid	Urea cycle; Arginine and Proline Metabolism	-0.248803	-0.88986	0.391032	0.920736	M0100002784
glycohyodeoxycholate	Lipid	Secondary Bile Acid Metabolism	0.248157	0.887398	0.392304	0.920736	M0100003868
methylsuccinate	Amino Acid	Leucine, Isoleucine and Valine Metabolism	-0.247921	-0.8865	0.392768	0.920736	M0000002051
sulfate*	Xenobiotics	Chemical	-0.247398	-0.884506	0.393801	0.920736	M0100002528
3-dehydrocholate	Lipid	Secondary Bile Acid Metabolism	0.247244	0.88392	0.394105	0.920736	M0100001062
3,4-dihydroxybutyrate	Lipid	Fatty Acid, Dihydroxy	0.247243	0.883916	0.394106	0.920736	M0100001730
retinol (vitamin A)	Cofactors and Vitamins	Vitamin A Metabolism	-0.246962	-0.882846	0.394661	0.920736	M0000000498
2-hydroxyglutarate	Lipid	Fatty Acid, Dicarboxylate	-0.245631	-0.877784	0.397295	0.920736	M0100002070
alpha-ketoglutarate	Energy	TCA Cycle	-0.245311	-0.876566	0.397931	0.920736	M0000000093
2,4-dihydroxybutyrate	Lipid	Fatty Acid, Dihydroxy	-0.244008	-0.871615	0.400521	0.920736	M0100002285
2-pyrrolidinone	Amino Acid	Glutamate Metabolism	0.243947	0.871382	0.400643	0.920736	M0100001081
1-arachidonoyl-GPI (20:4)*	Lipid	Lysophospholipid	0.243546	0.869861	0.401442	0.920736	M0100001654
1-docosahexaenoyl-GPE (22:6)*	Lipid	Lysophospholipid	0.243128	0.868273	0.402276	0.920736	M0100002060
sphingomyelin (d18:2/24:1, d18:1/24:2)*	Lipid	Sphingomyelins	0.242523	0.865976	0.403485	0.920736	M0100008957
sphinganine-1-phosphate	Lipid	Sphingolipid Synthesis	-0.242234	-0.864882	0.404062	0.920736	M0100001876
alpha-CEHC	Cofactors and Vitamins	Tocopherol Metabolism	0.240787	0.859396	0.406963	0.920736	M0100002206
tauroursodeoxycholic acid sulfate (2)	Lipid	Secondary Bile Acid Metabolism	-0.23959	-0.854862	0.409371	0.920736	M0100020845
beta-alanine	Nucleotide	Pyrimidine Metabolism, Uracil containing	0.239161	0.853237	0.410236	0.920736	M0000000244
1-oleoyl-GPS (18:1)	Lipid	Lysophospholipid	-0.23785	-0.848281	0.412883	0.920736	M0100000630
1-linoleoyl-GPC (18:2)	Lipid	Lysophospholipid	-0.237576	-0.847245	0.413438	0.920736	M0100001395
N-acetylphenylalanine	Amino Acid	Phenylalanine Metabolism	-0.237026	-0.845166	0.414552	0.920736	M0100001256
stearoyl sphingomyelin (d18:1/18:0)	Lipid	Sphingomyelins	0.236225	0.84214	0.416178	0.920736	M0000001538
heptadecatrienoate (17:3)*	Lipid	Long Chain Polyunsaturated Fatty Acid (n3 and n6)	0.235345	0.83882	0.417967	0.920736	M0100020715
behenoyl sphingomyelin (d18:1/22:0)*	Lipid	Sphingomyelins	0.234625	0.836103	0.419435	0.920736	M0100006294
1-adrenoyl-GPC (22:4)*	Lipid	Lysophospholipid	0.234356	0.835089	0.419983	0.920736	M0100002871
indolepropionate	Amino Acid	Tryptophan Metabolism	-0.233372	-0.83138	0.421994	0.920736	M0100001083
sphingomyelin (d18:1/20:0, d16:1/22:0)*	Lipid	Sphingomyelins	0.232394	0.827697	0.423997	0.920736	M0100006290
ribonate	Carbohydrate	Pentose Metabolism	-0.231964	-0.826078	0.42488	0.920736	M0100001007
o-cresol sulfate	Xenobiotics	Benzoate Metabolism	0.231605	0.824729	0.425616	0.920736	M0100001806
eicosapentaenoate (EPA; 20:5n3)	Lipid	Long Chain Polyunsaturated Fatty Acid (n3 and n6)	0.230773	0.821598	0.427328	0.920736	M0000002050
lignoceroylcarnitine (C24)*	Lipid	Fatty Acid Metabolism (Acyl Carnitine, Long Chain Saturated)	0.230759	0.821547	0.427356	0.920736	M0100015834
spermidine	Amino Acid	Polyamine Metabolism	0.230612	0.820991	0.42766	0.920736	M0000000050
arachidonate (20:4n6)	Lipid	Long Chain Polyunsaturated Fatty Acid (n3 and n6)	0.230223	0.81953	0.428461	0.920736	M0000000229
1-linoleoyl-2-linolenoyl-GPC (18:2/18:3)*	Lipid	Phosphatidylcholine (PC)	0.229601	0.817193	0.429745	0.920736	M0100009343
1-(1-enyl-palmitoyl)-2-palmitoyl-GPC (P-16:0/16:0)*	Lipid	Plasmalogen	0.229278	0.81598	0.430411	0.920736	M0100009162
delta-CEHC sulfate	Cofactors and Vitamins	Tocopherol Metabolism	-0.228962	-0.814791	0.431066	0.920736	M0100020484
12-HHTrE	Lipid	Eicosanoid	-0.228789	-0.814144	0.431422	0.920736	M0000001261
1-docosahexaenoyl-GPC (22:6)*	Lipid	Lysophospholipid	0.228562	0.81329	0.431893	0.920736	M0100001566
N-acetylglucosaminylasparagine	Carbohydrate	Aminosugar Metabolism	0.228481	0.812985	0.432061	0.920736	M0000001215
2-hydroxyarachidate*	Lipid	Fatty Acid, Monohydroxy	-0.228183	-0.811869	0.432677	0.920736	M0100019892
heptanoate (7:0)	Lipid	Medium Chain Fatty Acid	0.226806	0.806701	0.435536	0.921935	M0000000925
dodecenedioate (C12:1-DC)*	Lipid	Fatty Acid, Dicarboxylate	0.226799	0.806675	0.435551	0.921935	M0100019972
N,N-dimethylvaline	Amino Acid	Leucine, Isoleucine and Valine Metabolism	0.225516	0.801867	0.438221	0.92377	M0100021536
cis-4-decenoylcarnitine (C10:1)	Lipid	Fatty Acid Metabolism (Acyl Carnitine, Monounsaturated)	0.224723	0.798896	0.439877	0.92377	M0100002259
lignoceroyl sphingomyelin (d18:1/24:0)	Lipid	Sphingomyelins	0.224691	0.798776	0.439944	0.92377	M0100006298
2,3-dihydroxy-5-methylthio-4-pentenoate (DMTPA)*	Amino Acid	Methionine, Cysteine, SAM and Taurine Metabolism	0.224081	0.796494	0.441218	0.92377	M0100020893
3-methyl-2-oxobutyrate	Amino Acid	Leucine, Isoleucine and Valine Metabolism	0.223609	0.794729	0.442206	0.92377	M0100000936
pinitol	Lipid	Inositol Metabolism	0.219572	0.779646	0.450703	0.934406	M0100001860
butyrylglycine	Lipid	Fatty Acid Metabolism (also BCAA Metabolism)	0.218149	0.774339	0.453717	0.934406	M0100001151
thioproline	Xenobiotics	Chemical	0.21805	0.773971	0.453927	0.934406	M0100009232
protoporphyrin IX	Cofactors and Vitamins	Hemoglobin and Porphyrin Metabolism	-0.216943	-0.769847	0.456279	0.934406	M0100000292
taurohyodeoxycholic acid	Lipid	Secondary Bile Acid Metabolism	-0.216726	-0.769038	0.456741	0.934406	M0100003869
1-arachidoyl-2-arachidonoyl-GPC (20:0/20:4)*	Lipid	Phosphatidylcholine (PC)	0.215693	0.765195	0.458941	0.934406	M0100009126
nonadecanedioate (C19-DC)	Lipid	Fatty Acid, Dicarboxylate	-0.215243	-0.76352	0.459902	0.934406	M0100019970
5-hydroxylysine	Amino Acid	Lysine Metabolism	0.214842	0.762028	0.460759	0.934406	M0100000054
2,3-dihydroxyisovalerate	Xenobiotics	Food Component/Plant	0.21394	0.758675	0.462689	0.934406	M0100002417
4-guanidinobutanoate	Amino Acid	Guanidino and Acetamido Metabolism	-0.213593	-0.757388	0.463431	0.934406	M0100000096
3-hydroxy-2-ethylpropionate	Amino Acid	Leucine, Isoleucine and Valine Metabolism	0.213334	0.756423	0.463988	0.934406	M0100001170
docosadienoate (22:2n6)	Lipid	Long Chain Polyunsaturated Fatty Acid (n3 and n6)	-0.213178	-0.755844	0.464322	0.934406	M0100001182
pimelate/3-methyladipate	Lipid	Fatty Acid, Dicarboxylate	-0.212231	-0.75233	0.466354	0.934406	M0100002909
stearate (18:0)	Lipid	Long Chain Saturated Fatty Acid	0.211447	0.749419	0.468042	0.934406	M0000000439
4-hydroxycinnamate	Xenobiotics	Food Component/Plant	0.211291	0.748839	0.468379	0.934406	M0100001675
inosine	Nucleotide	Purine Metabolism, (Hypo)Xanthine/Inosine containing	0.211203	0.748514	0.468568	0.934406	M0000000361
nonadecanoate (19:0)	Lipid	Long Chain Saturated Fatty Acid	0.211201	0.748504	0.468573	0.934406	M0000000892
4-allylcatechol sulfate	Xenobiotics	Benzoate Metabolism	0.210689	0.746608	0.469676	0.934406	M0100020578
linoleoyl-linoleoyl-glycerol (18:2/18:2) [1]*	Lipid	Diacylglycerol	-0.210301	-0.745167	0.470514	0.934406	M0100010941
methionine sulfoxide	Amino Acid	Methionine, Cysteine, SAM and Taurine Metabolism	0.209745	0.743106	0.471716	0.934406	M0100000039
5-methylcytidine	Nucleotide	Pyrimidine Metabolism, Cytidine containing	-0.208331	-0.737869	0.474777	0.934406	M0100000763
anserine	Amino Acid	Histidine Metabolism	0.208072	0.736911	0.475338	0.934406	M0100000044
gamma-CEHC sulfate	Cofactors and Vitamins	Tocopherol Metabolism	0.207348	0.73423	0.476911	0.934406	M0100020480
pentadecanoylcarnitine (C15)*	Lipid	Fatty Acid Metabolism (Acyl Carnitine, Long Chain Saturated)	-0.207345	-0.734221	0.476916	0.934406	M0100015842
1-palmitoyl-2-linoleoyl-GPE (16:0/18:2)	Lipid	Phosphatidylethanolamine (PE)	-0.207005	-0.732961	0.477656	0.934406	M0100001870
myristoleoylcarnitine (C14:1)*	Lipid	Fatty Acid Metabolism (Acyl Carnitine, Monounsaturated)	0.206148	0.729793	0.479521	0.934406	M0100006051
hypoxanthine	Nucleotide	Purine Metabolism, (Hypo)Xanthine/Inosine containing	0.205734	0.728262	0.480424	0.934406	M0000000171
1-lignoceroyl-GPC (24:0)	Lipid	Lysophospholipid	0.20554	0.727546	0.480847	0.934406	M0100002873
13-HODE + 9-HODE	Lipid	Fatty Acid, Monohydroxy	0.204494	0.723681	0.483131	0.934406	M0100002196
N-methylproline	Amino Acid	Urea cycle; Arginine and Proline Metabolism	0.204422	0.723414	0.483289	0.934406	M0100001956
argininosuccinate	Amino Acid	Urea cycle; Arginine and Proline Metabolism	-0.20347	-0.7199	0.485373	0.934406	M0000000232
palmitoylcarnitine (C16)	Lipid	Fatty Acid Metabolism (Acyl Carnitine, Long Chain Saturated)	-0.203124	-0.718623	0.486131	0.934406	M0100000776
fumarate	Energy	TCA Cycle	-0.202638	-0.716832	0.487196	0.934406	M0000000330
methylmalonate (MMA)	Lipid	Fatty Acid Metabolism (also BCAA Metabolism)	-0.202485	-0.716267	0.487532	0.934406	M0000000418
argininate*	Amino Acid	Urea cycle; Arginine and Proline Metabolism	0.202145	0.715012	0.48828	0.934406	M0100002769
palmitoleoylcarnitine (C16:1)*	Lipid	Fatty Acid Metabolism (Acyl Carnitine, Monounsaturated)	0.200307	0.708237	0.492327	0.939896	M0100009406
6-bromotryptophan	Amino Acid	Tryptophan Metabolism	0.1986	0.701952	0.496099	0.944613	M0100020414
sphingomyelin (d18:1/18:1, d18:2/18:0)	Lipid	Sphingomyelins	0.196701	0.694969	0.500311	0.944613	M0100002106
biliverdin	Cofactors and Vitamins	Hemoglobin and Porphyrin Metabolism	0.195911	0.692065	0.502068	0.944613	M0000000250
3-hydroxydecanoate	Lipid	Fatty Acid, Monohydroxy	-0.195654	-0.691124	0.502639	0.944613	M0100000997
4-chlorobenzoic acid	Xenobiotics	Chemical	-0.194892	-0.688326	0.504337	0.944613	M0100021784
3-(3-amino-3-carboxypropyl)uridine*	Nucleotide	Pyrimidine Metabolism, Uracil containing	0.194044	0.685213	0.506231	0.944613	M0100001426
N-acetylleucine	Amino Acid	Leucine, Isoleucine and Valine Metabolism	0.192656	0.680123	0.509336	0.944613	M0000001082
nicotinate ribonucleoside	Cofactors and Vitamins	Nicotinate and Nicotinamide Metabolism	-0.192654	-0.680113	0.509341	0.944613	M0100001316
hydroxyasparagine**	Amino Acid	Alanine and Aspartate Metabolism	-0.192128	-0.678185	0.510521	0.944613	M0100020205
branched chain 14:0 dicarboxylic acid**	Lipid	Fatty Acid, Dicarboxylate	-0.191439	-0.675662	0.512066	0.944613	M0100021374
glucuronate	Carbohydrate	Aminosugar Metabolism	0.191327	0.675251	0.512318	0.944613	M0100000257
N-palmitoyl-sphinganine (d18:0/16:0)	Lipid	Dihydroceramides	-0.190944	-0.673847	0.51318	0.944613	M0100009028
N-lactoyl valine	Amino Acid	Lactoyl Amino Acid	0.190809	0.673352	0.513484	0.944613	M0100022485
1-(1-enyl-palmitoyl)-2-oleoyl-GPE (P-16:0/18:1)*	Lipid	Plasmalogen	0.190652	0.672778	0.513836	0.944613	M0100009005
glutarate (C5-DC)	Lipid	Fatty Acid, Dicarboxylate	-0.189255	-0.667665	0.516982	0.944613	M0000000339
1-palmityl-2-palmitoyl-GPC (O-16:0/16:0)*	Lipid	Plasmalogen	0.189215	0.667517	0.517074	0.944613	M0100015586
3-hydroxybutyrate (BHBA)	Lipid	Ketone Bodies	-0.187566	-0.66149	0.520798	0.944613	M0000000254
1-stearoyl-GPC (18:0)	Lipid	Lysophospholipid	0.186588	0.657914	0.523015	0.944613	M0100001271
xanthurenate	Amino Acid	Tryptophan Metabolism	0.186279	0.656786	0.523715	0.944613	M0100000015
5-dodecenoylcarnitine (C12:1)	Lipid	Fatty Acid Metabolism (Acyl Carnitine, Monounsaturated)	0.185705	0.654689	0.525018	0.944613	M0100016069
dimethylarginine (SDMA + ADMA)	Amino Acid	Urea cycle; Arginine and Proline Metabolism	-0.185667	-0.654549	0.525106	0.944613	M0100001810
3-methyl-2-oxovalerate	Amino Acid	Leucine, Isoleucine and Valine Metabolism	0.185053	0.652309	0.5265	0.944613	M0100000036
gamma-glutamylglutamine	Peptide	Gamma-glutamyl Amino Acid	0.184277	0.649476	0.528267	0.944613	M0000001140
cholesterol	Lipid	Sterol	0.184165	0.649067	0.528522	0.944613	M0000000266
pyrraline	Xenobiotics	Food Component/Plant	0.1839	0.648102	0.529125	0.944613	M0100001767
gamma-glutamylglutamate	Peptide	Gamma-glutamyl Amino Acid	-0.183728	-0.647473	0.529518	0.944613	M0000000331
hexadecanedioate (C16-DC)	Lipid	Fatty Acid, Dicarboxylate	0.182793	0.644064	0.531652	0.944613	M0100001614
picolinate	Amino Acid	Tryptophan Metabolism	0.182407	0.642657	0.532534	0.944613	M0000001022
chiro-inositol	Lipid	Inositol Metabolism	0.181947	0.640982	0.533585	0.944613	M0100001859
3-amino-2-piperidone	Amino Acid	Urea cycle; Arginine and Proline Metabolism	0.181801	0.640451	0.533918	0.944613	M0100020361
2-hydroxysebacate	Lipid	Fatty Acid, Dicarboxylate	0.180669	0.636325	0.536513	0.944613	M0100020378
glycerate	Carbohydrate	Glycolysis, Gluconeogenesis, and Pyruvate Metabolism	-0.179809	-0.633195	0.538487	0.944613	M0000001052
galactonate	Carbohydrate	Fructose, Mannose and Galactose Metabolism	0.179406	0.63173	0.539412	0.944613	M0100001026
1-stearoyl-2-linoleoyl-GPC (18:0/18:2)*	Lipid	Phosphatidylcholine (PC)	0.179248	0.631156	0.539775	0.944613	M0100008980
anthranilate	Amino Acid	Tryptophan Metabolism	0.178034	0.626739	0.54257	0.944613	M0000001258
palmitoyl-linoleoyl-glycerol (16:0/18:2) [2]*	Lipid	Diacylglycerol	-0.177733	-0.625645	0.543264	0.944613	M0100009055
alpha-hydroxyisovalerate	Amino Acid	Leucine, Isoleucine and Valine Metabolism	0.177544	0.624958	0.5437	0.944613	M0100001300
mannose	Carbohydrate	Fructose, Mannose and Galactose Metabolism	-0.177277	-0.62399	0.544314	0.944613	M0000000803
beta-hydroxyisovalerate	Amino Acid	Leucine, Isoleucine and Valine Metabolism	-0.177124	-0.623434	0.544667	0.944613	M0000001442
4-acetamidobenzoate	Xenobiotics	Chemical	0.176917	0.622682	0.545145	0.944613	M0100009413
sphingomyelin (d18:2/18:1)*	Lipid	Sphingomyelins	0.176795	0.622237	0.545428	0.944613	M0100015788
2-acetamidophenol sulfate	Xenobiotics	Food Component/Plant	0.176304	0.620454	0.546562	0.944613	M0100006190
pimelate (C7-DC)	Lipid	Fatty Acid, Dicarboxylate	-0.176152	-0.619901	0.546914	0.944613	M0100000101
1-arachidonoyl-GPC (20:4n6)*	Lipid	Lysophospholipid	-0.175259	-0.616658	0.548981	0.944613	M0100001551
sphingomyelin (d18:2/24:2)*	Lipid	Sphingomyelins	0.174841	0.615141	0.54995	0.944613	M0100015789
1-margaroyl-GPE (17:0)*	Lipid	Lysophospholipid	0.173975	0.611999	0.551958	0.944613	M0100002171
N-acetylcitrulline	Amino Acid	Urea cycle; Arginine and Proline Metabolism	0.173397	0.609904	0.5533	0.944613	M0100001577
(16 or 17)-methylstearate (a19:0 or i19:0)	Lipid	Fatty Acid, Branched	0.173001	0.608469	0.554219	0.944613	M0100002356
octadecenedioate (C18:1-DC)	Lipid	Fatty Acid, Dicarboxylate	0.172544	0.606811	0.555284	0.944613	M0100019978
N2-acetyllysine	Amino Acid	Lysine Metabolism	-0.172522	-0.606732	0.555334	0.944613	M0100001721
N-alpha-acetylornithine	Amino Acid	Urea cycle; Arginine and Proline Metabolism	0.172002	0.604846	0.556546	0.944613	M0100000285
caprylate (8:0)	Lipid	Medium Chain Fatty Acid	-0.171992	-0.604812	0.556568	0.944613	M0000000932
trimethylamine N-oxide	Lipid	Phospholipid Metabolism	-0.171112	-0.601621	0.558621	0.944613	M0100003397
12-HETE	Lipid	Eicosanoid	-0.17107	-0.60147	0.558719	0.944613	M0100002167
gamma-glutamyltryptophan	Peptide	Gamma-glutamyl Amino Acid	0.169914	0.597284	0.561419	0.945511	M0100001295
ferulic acid 4-sulfate	Xenobiotics	Food Component/Plant	0.169523	0.59587	0.562333	0.945511	M0100005389
2-arachidonoyl-GPI (20:4)*	Lipid	Lysophospholipid	0.169136	0.594468	0.563239	0.945511	M0100002470
3-(3-hydroxyphenyl)propionate sulfate	Xenobiotics	Benzoate Metabolism	-0.168816	-0.593311	0.563989	0.945511	M0100005391
ergothioneine	Xenobiotics	Food Component/Plant	-0.167663	-0.58914	0.566693	0.948053	M0100002154
C-glycosyltryptophan	Amino Acid	Tryptophan Metabolism	0.167048	0.586919	0.568136	0.948478	M0100006379
4-hydroxyglutamate	Amino Acid	Glutamate Metabolism	-0.166254	-0.584048	0.570004	0.949611	M0100002544
phenylacetylglycine	Peptide	Acetylated Peptides	0.164758	0.578645	0.573529	0.953131	M0100001275
4-hydroxycinnamate sulfate	Amino Acid	Tyrosine Metabolism	-0.163963	-0.575778	0.575404	0.953131	M0100006095
N-glycolylneuraminate	Carbohydrate	Aminosugar Metabolism	-0.163069	-0.572552	0.577518	0.953131	M0100001491
hyodeoxycholate	Lipid	Secondary Bile Acid Metabolism	0.162993	0.572276	0.577699	0.953131	M0100000777
1-palmitoyl-2-docosahexaenoyl-GPE (16:0/22:6)*	Lipid	Phosphatidylethanolamine (PE)	-0.162828	-0.571681	0.578089	0.953131	M0100008991
N-acetylglutamine	Amino Acid	Glutamate Metabolism	0.160681	0.563944	0.583178	0.958665	M0100001253
caprate (10:0)	Lipid	Medium Chain Fatty Acid	0.160399	0.562928	0.583848	0.958665	M0000000888
stearoylcholine*	Lipid	Fatty Acid Metabolism (Acyl Choline)	-0.159455	-0.559526	0.586095	0.960377	M0100015759
S-carboxymethyl-cysteine	Xenobiotics	Drug - Other	0.158686	0.55676	0.587925	0.961402	M0100002324
2-keto-3-deoxy-gluconate	Xenobiotics	Food Component/Plant	-0.158181	-0.554941	0.58913	0.961402	M0100005946
gamma-glutamylhistidine	Peptide	Gamma-glutamyl Amino Acid	-0.156442	-0.548687	0.593282	0.965928	M0000001235
heneicosapentaenoate (21:5n3)	Lipid	Long Chain Polyunsaturated Fatty Acid (n3 and n6)	0.156007	0.547121	0.594324	0.965928	M0100015797
N-acetylvaline	Amino Acid	Leucine, Isoleucine and Valine Metabolism	0.154735	0.542551	0.597371	0.968907	M0000001084
4-imidazoleacetate	Amino Acid	Histidine Metabolism	-0.153588	-0.538435	0.600123	0.971395	M0100001207
histamine	Amino Acid	Histidine Metabolism	0.152996	0.536307	0.601547	0.97173	M0000000354
3beta,7alpha-dihydroxy-5-cholestenoate	Lipid	Sterol	0.150113	0.525968	0.608494	0.972915	M0100001611
beta-muricholate	Lipid	Primary Bile Acid Metabolism	0.14992	0.525276	0.60896	0.972915	M0100001066
allantoic acid	Nucleotide	Purine Metabolism, (Hypo)Xanthine/Inosine containing	0.149433	0.52353	0.610138	0.972915	M0000000218
glucose	Carbohydrate	Glycolysis, Gluconeogenesis, and Pyruvate Metabolism	-0.14933	-0.523162	0.610386	0.972915	M0000000572
glycerophosphoglycerol	Lipid	Glycerolipid Metabolism	-0.148996	-0.521964	0.611195	0.972915	M0100001619
cysteine	Amino Acid	Methionine, Cysteine, SAM and Taurine Metabolism	0.148669	0.52079	0.611988	0.972915	M0000000800
1-palmityl-2-stearoyl-GPC (O-16:0/18:0)*	Lipid	Plasmalogen	0.148633	0.520664	0.612073	0.972915	M0100010966
linoleoyl-linolenoyl-glycerol (18:2/18:3) [1]*	Lipid	Diacylglycerol	-0.147911	-0.518078	0.613822	0.972915	M0100010926
3-hydroxy-3-methylglutarate	Lipid	Mevalonate Metabolism	-0.147809	-0.517711	0.614071	0.972915	M0000000112
maleate	Lipid	Fatty Acid, Dicarboxylate	0.147569	0.516852	0.614652	0.972915	M0100000707
gamma-glutamylvaline	Peptide	Gamma-glutamyl Amino Acid	0.14714	0.515317	0.615692	0.972915	M0100001126
N-acetylpyrraline	Xenobiotics	Food Component/Plant	-0.146254	-0.512144	0.617844	0.974387	M0100006120
1-palmitoyl-2-pentadecanoyl-GPC (16:0/15:0)*	Lipid	Phosphatidylcholine (PC)	0.143479	0.502224	0.624599	0.976227	M0100016019
3-hydroxyhexanoate	Lipid	Fatty Acid, Monohydroxy	-0.142403	-0.498377	0.627227	0.976227	M0100006367
methionine sulfone	Amino Acid	Methionine, Cysteine, SAM and Taurine Metabolism	-0.141938	-0.496715	0.628365	0.976227	M0100004635
phenol glucuronide	Amino Acid	Tyrosine Metabolism	0.140848	0.492824	0.631031	0.976227	M0100006679
14-HDoHE/17-HDoHE	Lipid	Docosanoid	-0.140697	-0.492285	0.631401	0.976227	M0100009278
docosadioate (C22-DC)	Lipid	Fatty Acid, Dicarboxylate	-0.140421	-0.491299	0.632077	0.976227	M0100002952
1-palmitoyl-2-linoleoyl-GPC (16:0/18:2)	Lipid	Phosphatidylcholine (PC)	-0.140189	-0.490472	0.632646	0.976227	M0000001537
dihydroorotate	Nucleotide	Pyrimidine Metabolism, Orotate containing	-0.139853	-0.489272	0.63347	0.976227	M0000000923
1-(1-enyl-palmitoyl)-GPC (P-16:0)*	Lipid	Lysoplasmalogen	0.139746	0.48889	0.633733	0.976227	M0100002875
4-ethylphenol glucuronide	Xenobiotics	Benzoate Metabolism	0.139465	0.487887	0.634422	0.976227	M0100009049
ursocholate	Lipid	Secondary Bile Acid Metabolism	0.13856	0.48466	0.636644	0.976227	M0100002913
1-(1-enyl-palmitoyl)-2-arachidonoyl-GPE (P-16:0/20:4)*	Lipid	Plasmalogen	0.138291	0.4837	0.637305	0.976227	M0100009002
guaiacol sulfate	Xenobiotics	Benzoate Metabolism	0.138013	0.48271	0.637988	0.976227	M0100004208
citrate	Energy	TCA Cycle	0.13678	0.478316	0.641022	0.976227	M0000001124
eicosenedioate (C20:1-DC)*	Lipid	Fatty Acid, Dicarboxylate	0.136764	0.478258	0.641062	0.976227	M0100021105
catechol sulfate	Xenobiotics	Benzoate Metabolism	0.136222	0.476327	0.642397	0.976227	M0100001605
1-pentadecanoyl-2-docosahexaenoyl-GPC (15:0/22:6)*	Lipid	Phosphatidylcholine (PC)	0.136107	0.475919	0.642679	0.976227	M0100009123
alpha-CEHC sulfate	Cofactors and Vitamins	Tocopherol Metabolism	-0.135994	-0.475513	0.64296	0.976227	M0100005972
1-linoleoyl-GPE (18:2)*	Lipid	Lysophospholipid	-0.134854	-0.471453	0.645773	0.976227	M0100001570
gamma-glutamylglycine	Peptide	Gamma-glutamyl Amino Acid	-0.134048	-0.468583	0.647765	0.976227	M0100001294
1-stearoyl-2-dihomo-linolenoyl-GPC (18:0/20:3n3 or 6)*	Lipid	Phosphatidylcholine (PC)	0.133923	0.468139	0.648074	0.976227	M0100009051
palmitoyl-linoleoyl-glycerol (16:0/18:2) [1]*	Lipid	Diacylglycerol	-0.133694	-0.467323	0.64864	0.976227	M0100009052
p-cresol glucuronide*	Amino Acid	Tyrosine Metabolism	-0.132708	-0.463818	0.651079	0.976227	M0100006191
N-linoleoyltaurine*	Lipid	Endocannabinoid	0.130846	0.457193	0.655699	0.976227	M0100005814
1-palmitoyl-2-stearoyl-GPC (16:0/18:0)	Lipid	Phosphatidylcholine (PC)	0.130496	0.455949	0.656568	0.976227	M0100008921
hippurate	Xenobiotics	Benzoate Metabolism	-0.130292	-0.455226	0.657073	0.976227	M0100000014
oleoyl-linoleoyl-glycerol (18:1/18:2) [1]	Lipid	Diacylglycerol	-0.130291	-0.455221	0.657077	0.976227	M0100002989
1-palmitoyl-GPG (16:0)*	Lipid	Lysophospholipid	-0.130058	-0.454393	0.657656	0.976227	M0100005717
N-acetylkynurenine (2)	Amino Acid	Tryptophan Metabolism	-0.129746	-0.453284	0.658432	0.976227	M0100006378
N-acetylglycine	Amino Acid	Glycine, Serine and Threonine Metabolism	-0.129586	-0.452715	0.65883	0.976227	M0100001006
phenylpyruvate	Amino Acid	Phenylalanine Metabolism	0.129229	0.451448	0.659717	0.976227	M0000000241
10-undecenoate (11:1n1)	Lipid	Medium Chain Fatty Acid	0.128943	0.450432	0.660429	0.976227	M0100001197
4-methyl-2-oxopentanoate	Amino Acid	Leucine, Isoleucine and Valine Metabolism	0.128877	0.450199	0.660592	0.976227	M0100000551
1-(1-enyl-stearoyl)-GPE (P-18:0)*	Lipid	Lysoplasmalogen	0.128432	0.448617	0.661702	0.976227	M0100003001
3-carboxy-4-methyl-5-propyl-2-furanpropanoate (CMPF)	Lipid	Fatty Acid, Dicarboxylate	0.128381	0.448436	0.661828	0.976227	M0100001178
maltol sulfate	Xenobiotics	Food Component/Plant	-0.126395	-0.441384	0.666783	0.97758	M0100006106
2-stearoyl-GPE (18:0)*	Lipid	Lysophospholipid	0.126228	0.440793	0.667199	0.97758	M0100003901
1-myristoyl-2-arachidonoyl-GPC (14:0/20:4)*	Lipid	Phosphatidylcholine (PC)	0.126054	0.440175	0.667634	0.97758	M0100009139
sphingomyelin (d18:1/14:0, d16:1/16:0)*	Lipid	Sphingomyelins	-0.125726	-0.439011	0.668454	0.97758	M0100004328
1-methyl-5-imidazoleacetate	Amino Acid	Histidine Metabolism	0.125435	0.43798	0.66918	0.97758	M0100002910
serotonin	Amino Acid	Tryptophan Metabolism	-0.124807	-0.43575	0.670754	0.97758	M0000000504
3-methyladipate	Lipid	Fatty Acid, Dicarboxylate	-0.12458	-0.434947	0.67132	0.97758	M0100001765
hexadecatrienoate (16:3n3)	Lipid	Long Chain Polyunsaturated Fatty Acid (n3 and n6)	0.124007	0.432913	0.672757	0.977887	M0100009393
1-pentadecanoyl-GPC (15:0)*	Lipid	Lysophospholipid	-0.122825	-0.428725	0.675718	0.980382	M0100002173
3-carboxyadipate	Lipid	Fatty Acid, Dicarboxylate	-0.122342	-0.427014	0.67693	0.980382	M0100009325
1-stearoyl-GPI (18:0)	Lipid	Lysophospholipid	0.120918	0.421968	0.680509	0.982199	M0100000656
1-stearyl-GPC (O-18:0)*	Lipid	Lysoplasmalogen	0.120147	0.419238	0.682449	0.982199	M0100009147
equol sulfate	Xenobiotics	Food Component/Plant	-0.119693	-0.417632	0.683591	0.982199	M0100003429
2-hydroxypalmitate	Lipid	Fatty Acid, Monohydroxy	0.11931	0.416277	0.684556	0.982199	M0100001579
5-hydroxyindoleacetate	Amino Acid	Tryptophan Metabolism	0.119048	0.415348	0.685217	0.982199	M0000000071
2-O-methylascorbic acid	Cofactors and Vitamins	Ascorbate and Aldarate Metabolism	-0.118532	-0.413521	0.686519	0.982199	M0100003258
pro-hydroxy-pro	Amino Acid	Urea cycle; Arginine and Proline Metabolism	0.11842	0.413126	0.686801	0.982199	M0100001167
tartronate (hydroxymalonate)	Xenobiotics	Food Component/Plant	0.116661	0.406903	0.691244	0.986784	M0100000840
hypotaurine	Amino Acid	Methionine, Cysteine, SAM and Taurine Metabolism	0.11437	0.398807	0.697041	0.990068	M0000000358
N1-methylinosine	Nucleotide	Purine Metabolism, (Hypo)Xanthine/Inosine containing	0.113958	0.397352	0.698085	0.990068	M0100001409
1-oleoyl-GPE (18:1)	Lipid	Lysophospholipid	-0.113932	-0.397259	0.698152	0.990068	M0100001569
N-acetyltryptophan	Amino Acid	Tryptophan Metabolism	0.113215	0.394727	0.69997	0.990068	M0100001254
leucine	Amino Acid	Leucine, Isoleucine and Valine Metabolism	-0.112735	-0.393031	0.70119	0.990068	M0000000397
sphingomyelin (d18:1/25:0, d19:0/24:1, d20:1/23:0, d19:1/24:0)*	Lipid	Sphingomyelins	0.112512	0.392245	0.701755	0.990068	M0100015792
trigonelline (N'-methylnicotinate)	Cofactors and Vitamins	Nicotinate and Nicotinamide Metabolism	0.112326	0.391587	0.702228	0.990068	M0100001092
dihomo-linoleate (20:2n6)	Lipid	Long Chain Polyunsaturated Fatty Acid (n3 and n6)	0.110651	0.385674	0.706488	0.99167	M0000001231
sphinganine	Lipid	Sphingolipid Synthesis	-0.109576	-0.381883	0.709225	0.99167	M0000000313
1-palmitoyl-2-arachidonoyl-GPE (16:0/20:4)*	Lipid	Phosphatidylethanolamine (PE)	-0.109355	-0.381103	0.709788	0.99167	M0100008990
lactate	Carbohydrate	Glycolysis, Gluconeogenesis, and Pyruvate Metabolism	-0.108836	-0.379273	0.711111	0.99167	M0000000482
sedoheptulose	Carbohydrate	Pentose Metabolism	0.108271	0.377281	0.712553	0.99167	M0100002619
1-stearoyl-GPE (18:0)	Lipid	Lysophospholipid	0.107406	0.374229	0.714763	0.99167	M0100001461
cytidine	Nucleotide	Pyrimidine Metabolism, Cytidine containing	-0.106587	-0.371343	0.716855	0.99167	M0000000827
linoleoylcarnitine (C18:2)*	Lipid	Fatty Acid Metabolism (Acyl Carnitine, Polyunsaturated)	-0.106021	-0.36935	0.718302	0.99167	M0100003151
3-hydroxyadipate	Lipid	Fatty Acid, Dicarboxylate	0.105751	0.368398	0.718993	0.99167	M0100004396
pipecolate	Amino Acid	Lysine Metabolism	-0.10553	-0.367621	0.719558	0.99167	M0000001025
sphingomyelin (d18:0/18:0, d19:0/17:0)*	Lipid	Dihydrosphingomyelins	0.104973	0.365658	0.720985	0.99167	M0100009027
N,N-dimethylalanine	Amino Acid	Alanine and Aspartate Metabolism	0.104895	0.365383	0.721185	0.99167	M0100020371
N,N-dimethyl-pro-pro	Peptide	Modified Peptides	-0.10473	-0.364802	0.721607	0.99167	M0100022041
dihomo-linolenate (20:3n3 or n6)	Lipid	Long Chain Polyunsaturated Fatty Acid (n3 and n6)	0.104184	0.362878	0.723007	0.99167	M0100001739
tyrosine	Amino Acid	Tyrosine Metabolism	-0.103089	-0.359022	0.725816	0.99167	M0000000815
erucate (22:1n9)	Lipid	Long Chain Monounsaturated Fatty Acid	-0.103056	-0.358907	0.7259	0.99167	M0000001087
2-stearoyl-GPI (18:0)*	Lipid	Lysophospholipid	0.103045	0.358867	0.725929	0.99167	M0100003008
dimethyl sulfone	Xenobiotics	Chemical	0.102177	0.355815	0.728155	0.99167	M0100004284
3-dehydrodeoxycholate	Lipid	Secondary Bile Acid Metabolism	-0.10193	-0.354944	0.728791	0.99167	M0100020860
N-formylkynurenine	Amino Acid	Tryptophan Metabolism	-0.101926	-0.354931	0.728801	0.99167	M0000000186
1-palmitoyl-2-oleoyl-GPI (16:0/18:1)*	Lipid	Phosphatidylinositol (PI)	0.10034	0.34935	0.73288	0.99167	M0100009066
1-oleoyl-2-linoleoyl-GPC (18:1/18:2)*	Lipid	Phosphatidylcholine (PC)	-0.100297	-0.349199	0.732991	0.99167	M0100008981
1-oleoyl-2-linoleoyl-GPE (18:1/18:2)*	Lipid	Phosphatidylethanolamine (PE)	-0.0997828	-0.347392	0.734314	0.99167	M0100009078
isobutyrylcarnitine (C4)	Amino Acid	Leucine, Isoleucine and Valine Metabolism	0.0997676	0.347338	0.734353	0.99167	M0100001055
N6-succinyladenosine	Nucleotide	Purine Metabolism, Adenine containing	0.0986972	0.343575	0.737111	0.99167	M0100001664
arabitol/xylitol	Carbohydrate	Pentose Metabolism	-0.0980989	-0.341472	0.738654	0.99167	M0100006430
1-behenoyl-GPC (22:0)	Lipid	Lysophospholipid	-0.0973947	-0.338997	0.74047	0.99167	M0100002868
1-dihomo-linolenoyl-GPE (20:3n3 or 6)*	Lipid	Lysophospholipid	-0.0968299	-0.337012	0.741929	0.99167	M0100005371
urate	Nucleotide	Purine Metabolism, (Hypo)Xanthine/Inosine containing	0.0968033	0.336919	0.741997	0.99167	M0000001134
4-ethylcatechol sulfate	Xenobiotics	Benzoate Metabolism	0.0963364	0.335279	0.743204	0.99167	M0100020536
bilirubin degradation product, C17H18N2O4 (1)**	Partially Characterized Molecules	Partially Characterized Molecules	-0.0957134	-0.33309	0.744814	0.99167	M0100022005
2-hydroxyhippurate (salicylurate)	Xenobiotics	Benzoate Metabolism	0.0956574	0.332893	0.744958	0.99167	M0000001869
1-pentadecanoyl-2-arachidonoyl-GPC (15:0/20:4)*	Lipid	Phosphatidylcholine (PC)	0.0954175	0.332051	0.745579	0.99167	M0100009122
1-nonadecenoyl-GPC (19:1)*	Lipid	Lysophospholipid	-0.0945755	-0.329094	0.747757	0.99167	M0100020743
tauroursodeoxycholate	Lipid	Secondary Bile Acid Metabolism	0.0941423	0.327573	0.748879	0.99167	M0100002912
xanthosine	Nucleotide	Purine Metabolism, (Hypo)Xanthine/Inosine containing	0.0936391	0.325807	0.750182	0.99167	M0100000299
N-stearoyltaurine	Lipid	Endocannabinoid	-0.0935203	-0.32539	0.750489	0.99167	M0100003240
phosphate	Energy	Oxidative Phosphorylation	-0.0933638	-0.32484	0.750895	0.99167	M0000000461
1-stearoyl-2-linoleoyl-GPE (18:0/18:2)*	Lipid	Phosphatidylethanolamine (PE)	-0.0929149	-0.323265	0.752058	0.99167	M0100008976
laurylcarnitine (C12)	Lipid	Fatty Acid Metabolism (Acyl Carnitine, Medium Chain)	-0.0922296	-0.32086	0.753835	0.99167	M0100001392
adipate (C6-DC)	Lipid	Fatty Acid, Dicarboxylate	0.0915121	0.318343	0.755697	0.99167	M0100000863
gamma-glutamylalanine	Peptide	Gamma-glutamyl Amino Acid	0.0914556	0.318145	0.755844	0.99167	M0100001843
beta-guanidinopropanoate	Xenobiotics	Food Component/Plant	-0.091087	-0.316852	0.756801	0.99167	M0100001411
cholate	Lipid	Primary Bile Acid Metabolism	0.08984	0.312478	0.76004	0.994105	M0000000136
mevalonate	Lipid	Mevalonate Metabolism	0.0894129	0.310981	0.761151	0.994105	M0000000030
1-methyl-5-imidazolelactate	Amino Acid	Histidine Metabolism	-0.0863963	-0.300409	0.769006	0.995405	M0100021478
cysteine s-sulfate	Amino Acid	Methionine, Cysteine, SAM and Taurine Metabolism	-0.0861839	-0.299665	0.76956	0.995405	M0100000808
1-eicosenoyl-GPC (20:1)*	Lipid	Lysophospholipid	0.0859252	0.298759	0.770235	0.995405	M0100005352
carboxyethyl-GABA	Amino Acid	Glutamate Metabolism	-0.0853374	-0.2967	0.771769	0.995405	M0100003260
isovalerate (i5:0)	Amino Acid	Leucine, Isoleucine and Valine Metabolism	-0.0852432	-0.29637	0.772014	0.995405	M0100000708
octanoylcarnitine (C8)	Lipid	Fatty Acid Metabolism (Acyl Carnitine, Medium Chain)	-0.0850695	-0.295762	0.772468	0.995405	M0100001247
methionine	Amino Acid	Methionine, Cysteine, SAM and Taurine Metabolism	-0.0849722	-0.295421	0.772722	0.995405	M0000000415
N-acetyl-2-aminooctanoate*	Lipid	Fatty Acid, Amino	0.0825134	0.286813	0.779148	0.995405	M0100020204
nicotinamide riboside	Cofactors and Vitamins	Nicotinate and Nicotinamide Metabolism	-0.0821861	-0.285667	0.780004	0.995405	M0100001310
1-linoleoylglycerol (18:2)	Lipid	Monoacylglycerol	-0.0819337	-0.284784	0.780664	0.995405	M0100001040
3beta-hydroxy-5-cholestenoate	Lipid	Sterol	0.0819269	0.28476	0.780682	0.995405	M0100006370
gamma-tocopherol/beta-tocopherol	Cofactors and Vitamins	Tocopherol Metabolism	0.080434	0.279537	0.784592	0.995405	M0100008998
N-acetylisoleucine	Amino Acid	Leucine, Isoleucine and Valine Metabolism	0.0801718	0.27862	0.78528	0.995405	M0100001276
perfluorooctanesulfonate (PFOS)	Xenobiotics	Chemical	-0.0796516	-0.276801	0.786643	0.995405	M0100010955
pyridoxal	Cofactors and Vitamins	Vitamin B6 Metabolism	-0.0790289	-0.274623	0.788277	0.995405	M0000000491
creatine	Amino Acid	Creatine Metabolism	0.0787217	0.273549	0.789083	0.995405	M0000001221
2-isopropylmalate	Xenobiotics	Food Component/Plant	0.0784435	0.272576	0.789813	0.995405	M0100000409
phenol sulfate	Amino Acid	Tyrosine Metabolism	0.0783553	0.272268	0.790044	0.995405	M0100001510
1-stearoyl-2-arachidonoyl-GPS (18:0/20:4)	Lipid	Phosphatidylserine (PS)	0.0779406	0.270818	0.791133	0.995405	M0100001872
indolin-2-one	Xenobiotics	Food Component/Plant	0.0778	0.270326	0.791502	0.995405	M0100004318
prolylglycine	Peptide	Dipeptide	-0.0774719	-0.269179	0.792364	0.995405	M0100003674
1-stearoyl-2-oleoyl-GPE (18:0/18:1)	Lipid	Phosphatidylethanolamine (PE)	-0.0770999	-0.267879	0.793341	0.995405	M0100001856
bilirubin degradation product, C17H18N2O4 (3)**	Partially Characterized Molecules	Partially Characterized Molecules	-0.077074	-0.267789	0.793409	0.995405	M0100022007
3-hydroxyoleoylcarnitine	Lipid	Fatty Acid Metabolism (Acyl Carnitine, Hydroxy)	-0.0765107	-0.26582	0.79489	0.995405	M0100019801
tryptophan	Amino Acid	Tryptophan Metabolism	0.0764772	0.265703	0.794978	0.995405	M0000000565
gluconate	Xenobiotics	Food Component/Plant	-0.0759493	-0.263858	0.796366	0.995405	M0000000338
1-stearoyl-2-arachidonoyl-GPE (18:0/20:4)	Lipid	Phosphatidylethanolamine (PE)	-0.0741162	-0.257454	0.80119	0.995405	M0100008977
N,N,N-trimethyl-alanylproline betaine (TMAP)	Amino Acid	Urea cycle; Arginine and Proline Metabolism	0.0739837	0.256991	0.801539	0.995405	M0100020217
1-methylhypoxanthine	Nucleotide	Purine Metabolism, (Hypo)Xanthine/Inosine containing	-0.0733016	-0.254609	0.803336	0.995405	M0100004644
fructosyllysine	Amino Acid	Lysine Metabolism	0.0724805	0.251742	0.8055	0.995405	M0100005373
gamma-glutamylisoleucine*	Peptide	Gamma-glutamyl Amino Acid	0.071934	0.249834	0.806941	0.995405	M0100001485
tricarballylate	Energy	TCA Cycle	0.0711319	0.247034	0.809058	0.995405	M0000002053
N-acetyltyrosine	Amino Acid	Tyrosine Metabolism	0.0708055	0.245894	0.809919	0.995405	M0100001104
cystine	Amino Acid	Methionine, Cysteine, SAM and Taurine Metabolism	0.0696253	0.241776	0.813036	0.995405	M0000000279
5,6-dihydrouridine	Nucleotide	Pyrimidine Metabolism, Uracil containing	-0.069259	-0.240498	0.814004	0.995405	M0100001425
2-oxoadipate	Amino Acid	Lysine Metabolism	-0.0684443	-0.237655	0.816158	0.995405	M0000000092
(R)-3-hydroxybutyrylcarnitine	Lipid	Fatty Acid Metabolism (Acyl Carnitine, Hydroxy)	0.0684294	0.237603	0.816197	0.995405	M0100003926
N1-methyladenosine	Nucleotide	Purine Metabolism, Adenine containing	0.0679557	0.235951	0.81745	0.995405	M0000001242
betaine	Amino Acid	Glycine, Serine and Threonine Metabolism	-0.0666967	-0.23156	0.820781	0.995405	M0000000799
S-adenosylhomocysteine (SAH)	Amino Acid	Methionine, Cysteine, SAM and Taurine Metabolism	0.066489	0.230835	0.821331	0.995405	M0000000197
beta-sitosterol	Lipid	Sterol	0.0662193	0.229895	0.822046	0.995405	M0100001033
3-hydroxylaurate	Lipid	Fatty Acid, Monohydroxy	-0.0658159	-0.228489	0.823114	0.995405	M0100001112
3-hydroxypyridine sulfate	Xenobiotics	Chemical	-0.0656307	-0.227843	0.823605	0.995405	M0100006098
phenyllactate (PLA)	Amino Acid	Phenylalanine Metabolism	0.0652609	0.226553	0.824584	0.995405	M0100000774
bilirubin degradation product, C17H20N2O5 (1)**	Partially Characterized Molecules	Partially Characterized Molecules	0.0651789	0.226268	0.824802	0.995405	M0100022008
2-aminoheptanoate	Lipid	Fatty Acid, Amino	-0.0646261	-0.22434	0.826267	0.995405	M0100004542
linoleoyl-arachidonoyl-glycerol (18:2/20:4) [1]*	Lipid	Diacylglycerol	-0.0642598	-0.223064	0.827238	0.995405	M0100010922
1-palmitoyl-2-eicosapentaenoyl-GPC (16:0/20:5)*	Lipid	Phosphatidylcholine (PC)	0.0640689	0.222398	0.827744	0.995405	M0100008989
biopterin	Cofactors and Vitamins	Tetrahydrobiopterin Metabolism	-0.0640129	-0.222203	0.827893	0.995405	M0000001548
sphingosine 1-phosphate	Lipid	Sphingosines	0.0639041	0.221824	0.828181	0.995405	M0100000626
1-eicosapentaenoyl-GPE (20:5)*	Lipid	Lysophospholipid	0.063666	0.220994	0.828813	0.995405	M0100004552
7-ketodeoxycholate	Lipid	Secondary Bile Acid Metabolism	0.062855	0.218168	0.830964	0.995405	M0100001063
2-aminobutyrate	Amino Acid	Glutathione Metabolism	-0.0621092	-0.215569	0.832944	0.995405	M0000001128
2-hydroxyquinoline	Xenobiotics	Food Component/Plant	0.0617451	0.2143	0.833911	0.995405	M0100002385
1-oleoylglycerol (18:1)	Lipid	Monoacylglycerol	0.0610755	0.211967	0.83569	0.995405	M0100000924
imidazole lactate	Amino Acid	Histidine Metabolism	-0.0610372	-0.211834	0.835792	0.995405	M0100000263
nicotinamide	Cofactors and Vitamins	Nicotinate and Nicotinamide Metabolism	-0.0606768	-0.210579	0.836749	0.995405	M0000000432
bilirubin degradation product, C17H20N2O5 (2)**	Partially Characterized Molecules	Partially Characterized Molecules	0.059924	0.207957	0.83875	0.995405	M0100022009
gamma-glutamyltyrosine	Peptide	Gamma-glutamyl Amino Acid	0.059758	0.207378	0.839192	0.995405	M0000001102
1-myristoyl-GPC (14:0)	Lipid	Lysophospholipid	-0.0595646	-0.206705	0.839706	0.995405	M0100001383
glycocholate	Lipid	Primary Bile Acid Metabolism	-0.0579402	-0.201048	0.844028	0.995405	M0000000342
1-linoleoyl-GPG (18:2)*	Lipid	Lysophospholipid	0.057357	0.199018	0.845581	0.995405	M0100009227
trans-urocanate	Amino Acid	Histidine Metabolism	0.0571406	0.198265	0.846157	0.995405	M0000000537
1-linoleoyl-2-arachidonoyl-GPE (18:2/20:4)*	Lipid	Phosphatidylethanolamine (PE)	-0.0555839	-0.192847	0.850304	0.995405	M0100009222
kynurenine	Amino Acid	Tryptophan Metabolism	0.0554384	0.19234	0.850692	0.995405	M0100000265
1-margaroyl-2-linoleoyl-GPC (17:0/18:2)*	Lipid	Phosphatidylcholine (PC)	0.0554119	0.192248	0.850763	0.995405	M0100009037
4-methylcatechol sulfate	Xenobiotics	Benzoate Metabolism	0.0548116	0.190159	0.852363	0.995405	M0100004111
ethyl alpha-glucopyranoside	Xenobiotics	Food Component/Plant	-0.0545501	-0.189249	0.853061	0.995405	M0100015965
glutathione, oxidized (GSSG)	Amino Acid	Glutathione Metabolism	-0.0544159	-0.188782	0.853419	0.995405	M0000000448
2,4-di-tert-butylphenol	Xenobiotics	Chemical	-0.0540304	-0.187441	0.854447	0.995405	M0100021918
sphingomyelin (d18:2/16:0, d18:1/16:1)*	Lipid	Sphingomyelins	-0.053739	-0.186427	0.855225	0.995405	M0100004329
isoleucine	Amino Acid	Leucine, Isoleucine and Valine Metabolism	-0.0536578	-0.186144	0.855441	0.995405	M0000000376
1-oleoyl-2-arachidonoyl-GPE (18:1/20:4)*	Lipid	Phosphatidylethanolamine (PE)	-0.053583	-0.185884	0.855641	0.995405	M0100009219
3-methylglutaconate	Amino Acid	Leucine, Isoleucine and Valine Metabolism	0.0534393	0.185384	0.856024	0.995405	M0100002458
docosapentaenoate (n3 DPA; 22:5n3)	Lipid	Long Chain Polyunsaturated Fatty Acid (n3 and n6)	0.0533494	0.185071	0.856264	0.995405	M0100001181
malonate	Lipid	Fatty Acid Synthesis	0.0527731	0.183067	0.857802	0.995405	M0000000818
5-methylthioadenosine (MTA)	Amino Acid	Polyamine Metabolism	-0.052298	-0.181414	0.859071	0.995405	M0000000212
oleoyl-linolenoyl-glycerol (18:1/18:3) [2]*	Lipid	Diacylglycerol	0.050647	0.175672	0.863481	0.995405	M0100010944
proline	Amino Acid	Urea cycle; Arginine and Proline Metabolism	-0.050175	-0.17403	0.864743	0.995405	M0000000480
allantoin	Nucleotide	Purine Metabolism, (Hypo)Xanthine/Inosine containing	-0.0493115	-0.171028	0.867052	0.995405	M0000001002
gamma-glutamylleucine	Peptide	Gamma-glutamyl Amino Acid	0.0478506	0.16595	0.87096	0.995405	M0000001268
5-(galactosylhydroxy)-lysine	Amino Acid	Lysine Metabolism	-0.0476991	-0.165423	0.871365	0.995405	M0100002462
1-linoleoyl-2-arachidonoyl-GPC (18:2/20:4n6)*	Lipid	Phosphatidylcholine (PC)	-0.0476772	-0.165347	0.871424	0.995405	M0100009131
2-myristoyl-GPC (14:0)*	Lipid	Lysophospholipid	-0.0473059	-0.164056	0.872418	0.995405	M0100001563
allo-threonine	Amino Acid	Glycine, Serine and Threonine Metabolism	0.0468033	0.162309	0.873763	0.995405	M0100000272
citrulline	Amino Acid	Urea cycle; Arginine and Proline Metabolism	-0.0457616	-0.158689	0.876553	0.995405	M0000000391
1-arachidoyl-GPC (20:0)	Lipid	Lysophospholipid	0.0442933	0.153587	0.880488	0.995405	M0100001384
pseudouridine	Nucleotide	Pyrimidine Metabolism, Uracil containing	-0.044207	-0.153287	0.880719	0.995405	M0000000821
5-methyluridine (ribothymidine)	Nucleotide	Pyrimidine Metabolism, Uracil containing	-0.0439686	-0.152459	0.881358	0.995405	M0100001446
2R,3R-dihydroxybutyrate	Lipid	Fatty Acid, Dihydroxy	-0.0426507	-0.147881	0.884892	0.995405	M0100002367
heptenedioate (C7:1-DC)*	Lipid	Fatty Acid, Dicarboxylate	0.0412957	0.143175	0.888528	0.995405	M0100019981
3-phenylpropionate (hydrocinnamate)	Xenobiotics	Benzoate Metabolism	0.0410393	0.142284	0.889216	0.995405	M0100000010
3-hydroxy-2-methylpyridine sulfate	Xenobiotics	Chemical	0.0399236	0.13841	0.892212	0.995405	M0100020975
N-acetyltaurine	Amino Acid	Methionine, Cysteine, SAM and Taurine Metabolism	-0.039809	-0.138012	0.89252	0.995405	M0100005466
2'-deoxyuridine	Nucleotide	Pyrimidine Metabolism, Uracil containing	-0.0396922	-0.137606	0.892834	0.995405	M0000000536
dimethylglycine	Amino Acid	Glycine, Serine and Threonine Metabolism	-0.0387785	-0.134434	0.895288	0.995405	M0000000806
N-acetylserine	Amino Acid	Glycine, Serine and Threonine Metabolism	0.038656	0.134008	0.895617	0.995405	M0100001851
1-methylnicotinamide	Cofactors and Vitamins	Nicotinate and Nicotinamide Metabolism	0.037674	0.130599	0.898256	0.995405	M0000000055
taurine	Amino Acid	Methionine, Cysteine, SAM and Taurine Metabolism	-0.0374095	-0.129681	0.898967	0.995405	M0000000512
1-pentadecanoyl-2-linoleoyl-GPC (15:0/18:2)*	Lipid	Phosphatidylcholine (PC)	0.0373799	0.129578	0.899047	0.995405	M0100009035
thiamin monophosphate	Cofactors and Vitamins	Thiamine Metabolism	-0.0370838	-0.128551	0.899843	0.995405	M0000000523
1-palmityl-GPC (O-16:0)	Lipid	Lysoplasmalogen	-0.0369931	-0.128236	0.900086	0.995405	M0100000611
1-stearoyl-2-dihomo-linolenoyl-GPI (18:0/20:3n3 or 6)*	Lipid	Phosphatidylinositol (PI)	-0.0368403	-0.127705	0.900497	0.995405	M0100009184
N6-acetyllysine	Amino Acid	Lysine Metabolism	0.0368236	0.127647	0.900542	0.995405	M0100001734
oleoylcarnitine (C18:1)	Lipid	Fatty Acid Metabolism (Acyl Carnitine, Monounsaturated)	-0.0365853	-0.12682	0.901183	0.995405	M0100001501
3-indoleglyoxylic acid	Xenobiotics	Food Component/Plant	-0.0364946	-0.126505	0.901427	0.995405	M0100020372
alpha-tocopherol	Cofactors and Vitamins	Tocopherol Metabolism	-0.0360604	-0.124998	0.902595	0.995405	M0000001105
arachidate (20:0)	Lipid	Long Chain Saturated Fatty Acid	-0.0356773	-0.123668	0.903625	0.995405	M0000000893
1-arachidonoyl-GPE (20:4n6)*	Lipid	Lysophospholipid	0.035655	0.123591	0.903685	0.995405	M0100001571
1,2-dilinoleoyl-GPC (18:2/18:2)	Lipid	Phosphatidylcholine (PC)	0.035565	0.123279	0.903927	0.995405	M0100008903
phosphatidylcholine (18:0/20:2, 20:0/18:2)*	Lipid	Phosphatidylcholine (PC)	0.0354364	0.122833	0.904273	0.995405	M0100009364
thyroxine	Amino Acid	Tyrosine Metabolism	-0.0351476	-0.12183	0.90505	0.995405	M0000001094
daidzein sulfate (2)	Xenobiotics	Food Component/Plant	-0.0345751	-0.119843	0.90659	0.995405	M0100006363
hydantoin-5-propionate	Amino Acid	Histidine Metabolism	-0.034403	-0.119246	0.907054	0.995405	M0100002514
N6,N6,N6-trimethyllysine	Amino Acid	Lysine Metabolism	0.0340997	0.118193	0.90787	0.995405	M0000000189
campesterol	Lipid	Sterol	-0.0339977	-0.11784	0.908144	0.995405	M0100001269
N-acetylhistidine	Amino Acid	Histidine Metabolism	-0.0331563	-0.11492	0.910409	0.995405	M0100001293
ceramide (d18:2/24:1, d18:1/24:2)*	Lipid	Ceramides	-0.0329447	-0.114186	0.910979	0.995405	M0100015744
1-oleoyl-GPI (18:1)	Lipid	Lysophospholipid	-0.0319572	-0.110759	0.913638	0.995405	M0100001777
ethylmalonate	Amino Acid	Leucine, Isoleucine and Valine Metabolism	-0.0313199	-0.108549	0.915354	0.995405	M0000002054
2,6-dihydroxybenzoic acid	Xenobiotics	Drug - Topical Agents	0.0310387	0.107573	0.916112	0.995405	M0100020837
quinate	Xenobiotics	Food Component/Plant	-0.0300547	-0.10416	0.918763	0.995405	M0100000442
N6-methyllysine	Amino Acid	Lysine Metabolism	0.0299318	0.103733	0.919095	0.995405	M0100003415
enterolactone sulfate	Xenobiotics	Food Component/Plant	0.02967	0.102825	0.9198	0.995405	M0100020407
N-lactoyl leucine	Amino Acid	Lactoyl Amino Acid	0.0295373	0.102365	0.920158	0.995405	M0100022480
gamma-glutamylphenylalanine	Peptide	Gamma-glutamyl Amino Acid	-0.0292222	-0.101272	0.921007	0.995405	M0100000491
isovalerylcarnitine (C5)	Amino Acid	Leucine, Isoleucine and Valine Metabolism	-0.026573	-0.0920841	0.928151	0.995405	M0100001393
1-palmitoyl-2-docosahexaenoyl-GPC (16:0/22:6)	Lipid	Phosphatidylcholine (PC)	0.0264473	0.091648	0.92849	0.995405	M0100008915
2-ketogulonate	Carbohydrate	Fructose, Mannose and Galactose Metabolism	0.0251391	0.0871121	0.932019	0.995405	M0100000092
eicosenoate (20:1)	Lipid	Long Chain Monounsaturated Fatty Acid	-0.0237202	-0.0821923	0.935849	0.995405	M0100001335
6-oxopiperidine-2-carboxylate	Amino Acid	Lysine Metabolism	-0.0234924	-0.0814024	0.936464	0.995405	M0100004499
N-acetylneuraminate	Carbohydrate	Aminosugar Metabolism	-0.0233512	-0.0809128	0.936845	0.995405	M0000001162
eicosenoylcarnitine (C20:1)*	Lipid	Fatty Acid Metabolism (Acyl Carnitine, Monounsaturated)	0.0228825	0.0792881	0.93811	0.995405	M0100015838
octadecanedioate (C18-DC)	Lipid	Fatty Acid, Dicarboxylate	-0.020904	-0.0724294	0.943453	0.995405	M0100001615
1-eicosapentaenoyl-GPC (20:5)*	Lipid	Lysophospholipid	-0.0207829	-0.0720097	0.94378	0.995405	M0100005351
choline phosphate	Lipid	Phospholipid Metabolism	0.0206856	0.0716725	0.944043	0.995405	M0000000267
imidazole propionate	Amino Acid	Histidine Metabolism	0.0201439	0.0697946	0.945507	0.995405	M0100003434
pyruvate	Carbohydrate	Glycolysis, Gluconeogenesis, and Pyruvate Metabolism	-0.0199201	-0.0690188	0.946111	0.995405	M0000000823
indolelactate	Amino Acid	Tryptophan Metabolism	0.0189311	0.0655909	0.948784	0.995405	M0100000463
bilirubin degradation product, C17H18N2O4 (2)**	Partially Characterized Molecules	Partially Characterized Molecules	-0.0182338	-0.0631742	0.950668	0.995405	M0100022006
cysteine-glutathione disulfide	Amino Acid	Glutathione Metabolism	-0.0181901	-0.0630227	0.950786	0.995405	M0100001437
gulonate*	Cofactors and Vitamins	Ascorbate and Aldarate Metabolism	0.0181741	0.0629674	0.950829	0.995405	M0100001586
N-formylanthranilic acid	Amino Acid	Tryptophan Metabolism	-0.0179875	-0.0623205	0.951334	0.995405	M0100004561
stearoylcarnitine (C18)	Lipid	Fatty Acid Metabolism (Acyl Carnitine, Long Chain Saturated)	-0.0174952	-0.0606143	0.952664	0.995405	M0100001391
2-methylserine	Amino Acid	Glycine, Serine and Threonine Metabolism	-0.0174068	-0.0603079	0.952903	0.995405	M0100009246
1-palmitoyl-2-arachidonoyl-GPC (16:0/20:4n6)	Lipid	Phosphatidylcholine (PC)	0.0170594	0.0591042	0.953842	0.995405	M0100008914
erythronate*	Carbohydrate	Aminosugar Metabolism	0.0170313	0.0590068	0.953918	0.995405	M0100001320
1-palmityl-GPE (O-16:0)*	Lipid	Lysoplasmalogen	-0.0169352	-0.0586737	0.954178	0.995405	M0100010962
phosphoethanolamine	Lipid	Phospholipid Metabolism	0.01492	0.0516903	0.959626	0.995405	M0000001026
N-acetylarginine	Amino Acid	Urea cycle; Arginine and Proline Metabolism	0.014919	0.0516867	0.959629	0.995405	M0100001266
glycerol 3-phosphate	Lipid	Glycerolipid Metabolism	0.0148515	0.0514528	0.959811	0.995405	M0100000258
serine	Amino Acid	Glycine, Serine and Threonine Metabolism	0.014151	0.0490254	0.961706	0.995405	M0000000503
linoleoylcholine*	Lipid	Fatty Acid Metabolism (Acyl Choline)	0.0138188	0.0478744	0.962604	0.995405	M0100015760
cystathionine	Amino Acid	Methionine, Cysteine, SAM and Taurine Metabolism	-0.0137425	-0.0476099	0.96281	0.995405	M0000000310
1-palmitoyl-2-palmitoleoyl-GPC (16:0/16:1)*	Lipid	Phosphatidylcholine (PC)	0.013328	0.0461735	0.963931	0.995405	M0100008984
1-palmitoleoyl-2-linoleoyl-GPC (16:1/18:2)*	Lipid	Phosphatidylcholine (PC)	-0.0129473	-0.0448545	0.964961	0.995405	M0100009075
heme	Cofactors and Vitamins	Hemoglobin and Porphyrin Metabolism	-0.0123294	-0.0427134	0.966633	0.995405	M0100001386
N-lactoyl phenylalanine	Amino Acid	Lactoyl Amino Acid	-0.0122543	-0.0424532	0.966836	0.995405	M0100022482
1-(1-enyl-palmitoyl)-GPE (P-16:0)*	Lipid	Lysoplasmalogen	-0.0121754	-0.0421798	0.967049	0.995405	M0100003000
4-hydroxycoumarin	Xenobiotics	Drug - Cardiovascular	0.0120514	0.0417504	0.967384	0.995405	M0100002049
stearoyl-arachidonoyl-glycerol (18:0/20:4) [1]*	Lipid	Diacylglycerol	0.011976	0.0414891	0.967588	0.995405	M0100010949
quinolinate	Cofactors and Vitamins	Nicotinate and Nicotinamide Metabolism	0.0117723	0.0407833	0.968139	0.995405	M0000000182
arachidonoylcholine	Lipid	Fatty Acid Metabolism (Acyl Choline)	-0.0113874	-0.0394496	0.969181	0.995405	M0100009332
mevalonolactone	Lipid	Mevalonate Metabolism	-0.0105708	-0.0366203	0.97139	0.995405	M0100000772
azelate (C9-DC)	Lipid	Fatty Acid, Dicarboxylate	0.0102572	0.035534	0.972238	0.995405	M0000002029
oleoyl-arachidonoyl-glycerol (18:1/20:4) [1]*	Lipid	Diacylglycerol	-0.0095384	-0.0330435	0.974183	0.995405	M0100010936
undecanedioate (C11-DC)	Lipid	Fatty Acid, Dicarboxylate	-0.00926741	-0.0321046	0.974916	0.995405	M0100001617
valine	Amino Acid	Leucine, Isoleucine and Valine Metabolism	-0.00895441	-0.0310202	0.975763	0.995405	M0000000566
3-hydroxysebacate	Lipid	Fatty Acid, Monohydroxy	0.00788484	0.0273147	0.978658	0.995405	M0100001145
1-palmitoyl-2-oleoyl-GPC (16:0/18:1)	Lipid	Phosphatidylcholine (PC)	0.00764708	0.026491	0.979301	0.995405	M0000001539
1-stearoyl-2-docosahexaenoyl-GPE (18:0/22:6)*	Lipid	Phosphatidylethanolamine (PE)	0.00739016	0.025601	0.979996	0.995405	M0100008992
pentose acid*	Partially Characterized Molecules	Partially Characterized Molecules	0.00701952	0.0243169	0.980999	0.995405	M0100021467
1-palmitoyl-2-linoleoyl-GPI (16:0/18:2)	Lipid	Phosphatidylinositol (PI)	-0.00648092	-0.022451	0.982457	0.995405	M0000001528
homoarginine	Amino Acid	Urea cycle; Arginine and Proline Metabolism	-0.00642382	-0.0222532	0.982612	0.995405	M0100000961
1-oleoyl-2-docosahexaenoyl-GPC (18:1/22:6)*	Lipid	Phosphatidylcholine (PC)	0.0061903	0.0214442	0.983244	0.995405	M0100009130
eicosanedioate (C20-DC)	Lipid	Fatty Acid, Dicarboxylate	-0.0060274	-0.0208799	0.983685	0.995405	M0100002951
arachidonoylcarnitine (C20:4)	Lipid	Fatty Acid Metabolism (Acyl Carnitine, Polyunsaturated)	0.00563551	0.0195223	0.984745	0.995405	M0100015837
1,2-dipalmitoyl-GPC (16:0/16:0)	Lipid	Phosphatidylcholine (PC)	-0.00550602	-0.0190737	0.985096	0.995405	M0100000657
stachydrine	Xenobiotics	Food Component/Plant	0.00506395	0.0175423	0.986292	0.995405	M0100001296
1-oleoyl-GPG (18:1)*	Lipid	Lysophospholipid	0.00492312	0.0170544	0.986674	0.995405	M0100005716
N-methylalanine	Amino Acid	Alanine and Aspartate Metabolism	0.00386082	0.0133744	0.989549	0.997045	M0100001823
homostachydrine*	Xenobiotics	Food Component/Plant	0.00305104	0.0105692	0.991741	0.997994	M0100001550
palmitoylcholine	Lipid	Fatty Acid Metabolism (Acyl Choline)	0.00180328	0.00624674	0.995119	0.99846	M0100009233
2-aminophenol sulfate	Xenobiotics	Food Component/Plant	-0.00127426	-0.00441416	0.996551	0.99846	M0100004322
isohyodeoxycholate	Lipid	Secondary Bile Acid Metabolism	-0.00103836	-0.00359699	0.997189	0.99846	M0100015988
2,8-quinolinediol sulfate	Xenobiotics	Food Component/Plant	-0.00103122	-0.00357227	0.997208	0.99846	M0100004321
1-linolenoyl-GPC (18:3)*	Lipid	Lysophospholipid	-0.000391261	-0.00135537	0.998941	0.998941	M0100005350

## Sheet: ContMetab_Corr_Diff
CHEMICAL_NAME	SUPER_PATHWAY	SUB_PATHWAY	corr	tval	pval	adj.p	metab.id
glucose	Carbohydrate	Glycolysis, Gluconeogenesis, and Pyruvate Metabolism	0.811612	4.8126	0.000424343	0.318936	M0000000572
1-methylhistidine	Amino Acid	Histidine Metabolism	-0.788784	-4.44535	0.000799339	0.318936	M0100001051
pseudouridine	Nucleotide	Pyrimidine Metabolism, Uracil containing	-0.758334	-4.02988	0.00166956	0.444102	M0000000821
fructose	Carbohydrate	Fructose, Mannose and Galactose Metabolism	0.733917	3.74296	0.00280676	0.548004	M0000000878
lithocholate	Lipid	Secondary Bile Acid Metabolism	0.720478	3.59897	0.00365279	0.548004	M0000000405
sphingomyelin (d18:2/24:2)*	Lipid	Sphingomyelins	-0.714077	-3.53343	0.00412033	0.548004	M0100015789
pelargonate (9:0)	Lipid	Medium Chain Fatty Acid	0.701495	3.40977	0.00517549	0.590006	M0000000437
oleamide	Lipid	Fatty Acid, Amide	0.671913	3.1427	0.00848925	0.664537	M0000001504
mannose	Carbohydrate	Fructose, Mannose and Galactose Metabolism	0.666585	3.0977	0.00922928	0.664537	M0000000803
5,6-dihydrouridine	Nucleotide	Pyrimidine Metabolism, Uracil containing	-0.656986	-3.01878	0.0106872	0.664537	M0100001425
3-hydroxyindolin-2-one sulfate	Xenobiotics	Food Component/Plant	-0.656637	-3.01596	0.0107432	0.664537	M0100006103
iminodiacetate (IDA)	Xenobiotics	Chemical	0.654584	2.99944	0.0110782	0.664537	M0100000900
1-palmitoyl-2-arachidonoyl-GPI (16:0/20:4)*	Lipid	Phosphatidylinositol (PI)	-0.650563	-2.96743	0.0117573	0.664537	M0100008993
2S,3R-dihydroxybutyrate	Lipid	Fatty Acid, Dihydroxy	-0.64705	-2.9398	0.0123765	0.664537	M0100002284
3-methylhistidine	Amino Acid	Histidine Metabolism	-0.642731	-2.90629	0.0131716	0.664537	M0100000042
adenosine	Nucleotide	Purine Metabolism, Adenine containing	0.639721	2.88322	0.0137483	0.664537	M0000000798
1-stearoyl-2-docosahexaenoyl-GPC (18:0/22:6)	Lipid	Phosphatidylcholine (PC)	0.633476	2.83604	0.0150065	0.664537	M0100008916
butyrate/isobutyrate (4:0)	Lipid	Short Chain Fatty Acid	-0.630037	-2.81047	0.0157357	0.664537	M0000001143
N-palmitoyltaurine	Lipid	Endocannabinoid	-0.629637	-2.80751	0.0158223	0.664537	M0100003239
creatinine	Amino Acid	Creatine Metabolism	-0.621883	-2.75091	0.0175726	0.690957	M0000000275
lyxonate	Carbohydrate	Pentose Metabolism	0.619317	2.73247	0.0181831	0.690957	M0100019968
oleoyl-arachidonoyl-glycerol (18:1/20:4) [1]*	Lipid	Diacylglycerol	-0.60928	-2.6617	0.0207263	0.743287	M0100010936
pro-hydroxy-pro	Amino Acid	Urea cycle; Arginine and Proline Metabolism	0.606694	2.6438	0.021423	0.743287	M0100001167
3-carboxyadipate	Lipid	Fatty Acid, Dicarboxylate	-0.600237	-2.59968	0.0232396	0.749344	M0100009325
(S)-3-hydroxybutyrylcarnitine	Lipid	Fatty Acid Metabolism (Acyl Carnitine, Hydroxy)	-0.599426	-2.5942	0.0234757	0.749344	M0100009271
tryptophan	Amino Acid	Tryptophan Metabolism	0.586289	2.50705	0.0275566	0.75345	M0000000565
1-methylhypoxanthine	Nucleotide	Purine Metabolism, (Hypo)Xanthine/Inosine containing	-0.58588	-2.50438	0.0276919	0.75345	M0100004644
prolylglycine	Peptide	Dipeptide	0.584751	2.49705	0.028067	0.75345	M0100003674
ceramide (d18:2/24:1, d18:1/24:2)*	Lipid	Ceramides	-0.58394	-2.49179	0.0283389	0.75345	M0100015744
2-ketogulonate	Carbohydrate	Fructose, Mannose and Galactose Metabolism	0.583365	2.48807	0.028533	0.75345	M0100000092
trans-4-hydroxyproline	Amino Acid	Urea cycle; Arginine and Proline Metabolism	-0.581159	-2.47385	0.0292862	0.75345	M0000001001
pinitol	Lipid	Inositol Metabolism	-0.578501	-2.45683	0.0302135	0.75345	M0100001860
N-acetylleucine	Amino Acid	Leucine, Isoleucine and Valine Metabolism	-0.564261	-2.36757	0.0355584	0.78993	M0000001082
gulonate*	Cofactors and Vitamins	Ascorbate and Aldarate Metabolism	0.559757	2.34	0.0373858	0.78993	M0100001586
2-stearoyl-GPE (18:0)*	Lipid	Lysophospholipid	0.55966	2.33941	0.0374259	0.78993	M0100003901
alpha-ketoglutaramate*	Amino Acid	Glutamate Metabolism	-0.558428	-2.33192	0.0379379	0.78993	M0100002397
2-hydroxybehenate	Lipid	Fatty Acid, Monohydroxy	-0.556559	-2.3206	0.038725	0.78993	M0100015637
S-methylcysteine	Amino Acid	Methionine, Cysteine, SAM and Taurine Metabolism	-0.556104	-2.31786	0.0389179	0.78993	M0100002749
2-oxo-1-pyrrolidinepropionate	Xenobiotics	Chemical	-0.554976	-2.31106	0.0394005	0.78993	M0100003265
glucuronate	Carbohydrate	Aminosugar Metabolism	0.554523	2.30833	0.0395955	0.78993	M0100000257
imidazole lactate	Amino Acid	Histidine Metabolism	-0.551511	-2.2903	0.0409096	0.795213	M0100000263
12-HHTrE	Lipid	Eicosanoid	-0.546496	-2.26055	0.0431684	0.795213	M0000001261
leucylhydroxyproline*	Peptide	Dipeptide Derivative	0.545544	2.25493	0.0436077	0.795213	M0100021261
N-palmitoyl-sphingosine (d18:1/16:0)	Lipid	Ceramides	-0.543889	-2.24521	0.0443783	0.795213	M0000001518
3-hydroxystearate	Lipid	Fatty Acid, Monohydroxy	-0.541331	-2.23026	0.0455892	0.795213	M0100008933
pipecolate	Amino Acid	Lysine Metabolism	-0.540809	-2.22722	0.0458393	0.795213	M0000001025
oxindolylalanine	Amino Acid	Tryptophan Metabolism	0.536854	2.20431	0.0477662	0.796305	M0100022120
ectoine	Xenobiotics	Chemical	-0.536588	-2.20277	0.0478981	0.796305	M0100001635
sarcosine	Amino Acid	Glycine, Serine and Threonine Metabolism	0.53415	2.18875	0.0491177	0.799917	M0000001023
6-acetylglucose	Xenobiotics	Chemical	-0.527761	-2.15238	0.0524198	0.822091	M0100021273
argininosuccinate	Amino Acid	Urea cycle; Arginine and Proline Metabolism	-0.527535	-2.1511	0.0525397	0.822091	M0000000232
1-stearoyl-2-linoleoyl-GPC (18:0/18:2)*	Lipid	Phosphatidylcholine (PC)	0.516927	2.09185	0.0583834	0.850952	M0100008980
N4-acetylcytidine	Nucleotide	Pyrimidine Metabolism, Cytidine containing	-0.515332	-2.08306	0.0593006	0.850952	M0100001413
glutamine	Amino Acid	Glutamate Metabolism	-0.514324	-2.07752	0.0598859	0.850952	M0000000563
C-glycosyltryptophan	Amino Acid	Tryptophan Metabolism	-0.508745	-2.04705	0.0631994	0.850952	M0100006379
methylmalonate (MMA)	Lipid	Fatty Acid Metabolism (also BCAA Metabolism)	0.503978	2.0213	0.0661331	0.850952	M0000000418
cysteine s-sulfate	Amino Acid	Methionine, Cysteine, SAM and Taurine Metabolism	-0.497197	-1.98509	0.0704722	0.850952	M0100000808
betonicine	Xenobiotics	Food Component/Plant	-0.496539	-1.9816	0.0709044	0.850952	M0100002153
methylsuccinate	Amino Acid	Leucine, Isoleucine and Valine Metabolism	0.495636	1.97682	0.0714996	0.850952	M0000002051
indoleacetate	Amino Acid	Tryptophan Metabolism	0.493584	1.966	0.0728656	0.850952	M0100001034
histidine	Amino Acid	Histidine Metabolism	-0.493219	-1.96408	0.0731101	0.850952	M0000000355
1-palmitoleoyl-GPC (16:1)*	Lipid	Lysophospholipid	-0.49283	-1.96203	0.0733718	0.850952	M0100001511
tricarballylate	Energy	TCA Cycle	0.492544	1.96053	0.0735648	0.850952	M0000002053
glycine	Amino Acid	Glycine, Serine and Threonine Metabolism	-0.492113	-1.95826	0.0738562	0.850952	M0000000340
nonadecanedioate (C19-DC)	Lipid	Fatty Acid, Dicarboxylate	-0.489592	-1.94506	0.0755757	0.850952	M0100019970
N-acetylisoleucine	Amino Acid	Leucine, Isoleucine and Valine Metabolism	-0.48803	-1.93691	0.0766552	0.850952	M0100001276
linoleoyl-linolenoyl-glycerol (18:2/18:3) [1]*	Lipid	Diacylglycerol	0.487902	1.93624	0.0767439	0.850952	M0100010926
N-acetyl-1-methylhistidine*	Amino Acid	Histidine Metabolism	-0.484886	-1.92058	0.0788614	0.850952	M0100004299
eicosanedioate (C20-DC)	Lipid	Fatty Acid, Dicarboxylate	-0.484266	-1.91737	0.0793017	0.850952	M0100002951
N-glycolylneuraminate	Carbohydrate	Aminosugar Metabolism	-0.481787	-1.90458	0.0810795	0.850952	M0100001491
linoleoyl-arachidonoyl-glycerol (18:2/20:4) [1]*	Lipid	Diacylglycerol	-0.4815	-1.9031	0.081287	0.850952	M0100010922
3-hydroxyadipate	Lipid	Fatty Acid, Dicarboxylate	0.48106	1.90084	0.0816058	0.850952	M0100004396
palmitoyl-linoleoyl-glycerol (16:0/18:2) [1]*	Lipid	Diacylglycerol	0.479707	1.89389	0.0825926	0.850952	M0100009052
glycochenodeoxycholate	Lipid	Primary Bile Acid Metabolism	0.478697	1.88872	0.083334	0.850952	M0000001628
oleoyl-linoleoyl-glycerol (18:1/18:2) [1]	Lipid	Diacylglycerol	0.475067	1.8702	0.0860388	0.850952	M0100002989
6-hydroxyindole sulfate	Xenobiotics	Chemical	0.471875	1.85402	0.0884674	0.850952	M0100006260
1-arachidonoyl-GPI (20:4)*	Lipid	Lysophospholipid	0.470712	1.84814	0.0893647	0.850952	M0100001654
4-methyl-2-oxopentanoate	Amino Acid	Leucine, Isoleucine and Valine Metabolism	-0.470397	-1.84656	0.0896084	0.850952	M0100000551
3-bromo-5-chloro-2,6-dihydroxybenzoic acid*	Xenobiotics	Chemical	0.469681	1.84295	0.0901648	0.850952	M0100021707
1-stearoyl-GPC (18:0)	Lipid	Lysophospholipid	0.469146	1.84026	0.0905818	0.850952	M0100001271
sphingomyelin (d18:2/24:1, d18:1/24:2)*	Lipid	Sphingomyelins	-0.468884	-1.83894	0.0907866	0.850952	M0100008957
beta-hydroxyisovalerate	Amino Acid	Leucine, Isoleucine and Valine Metabolism	-0.467638	-1.83268	0.0917653	0.850952	M0000001442
O-sulfo-tyrosine	Xenobiotics	Chemical	-0.465633	-1.82264	0.0933549	0.850952	M0100005384
1-arachidonoyl-GPA (20:4)	Lipid	Lysophospholipid	-0.465382	-1.82139	0.0935554	0.850952	M0100004442
isocitric lactone	Energy	TCA Cycle	-0.464772	-1.81834	0.0940437	0.850952	M0100009239
glycerophosphoglycerol	Lipid	Glycerolipid Metabolism	0.461478	1.80195	0.0967103	0.850952	M0100001619
2,3-dihydroxy-5-methylthio-4-pentenoate (DMTPA)*	Amino Acid	Methionine, Cysteine, SAM and Taurine Metabolism	-0.459864	-1.79396	0.0980356	0.850952	M0100020893
bilirubin (Z,Z)	Cofactors and Vitamins	Hemoglobin and Porphyrin Metabolism	-0.459366	-1.79149	0.0984477	0.850952	M0000001090
1-palmitoyl-2-oleoyl-GPI (16:0/18:1)*	Lipid	Phosphatidylinositol (PI)	-0.459324	-1.79129	0.0984818	0.850952	M0100009066
dimethylarginine (SDMA + ADMA)	Amino Acid	Urea cycle; Arginine and Proline Metabolism	-0.459028	-1.78983	0.0987274	0.850952	M0100001810
beta-sitosterol	Lipid	Sterol	-0.458596	-1.78769	0.0990863	0.850952	M0100001033
allantoin	Nucleotide	Purine Metabolism, (Hypo)Xanthine/Inosine containing	-0.458515	-1.78729	0.0991533	0.850952	M0000001002
propionylglycine	Lipid	Fatty Acid Metabolism (also BCAA Metabolism)	0.456512	1.77742	0.100829	0.850952	M0100001150
1,2-distearoyl-GPC (18:0/18:0)	Lipid	Phosphatidylcholine (PC)	0.455027	1.77013	0.102084	0.850952	M0100000660
retinol (vitamin A)	Cofactors and Vitamins	Vitamin A Metabolism	-0.45282	-1.75932	0.103969	0.850952	M0000000498
1-stearoyl-GPI (18:0)	Lipid	Lysophospholipid	0.4523	1.75678	0.104416	0.850952	M0100000656
stearoyl-arachidonoyl-glycerol (18:0/20:4) [1]*	Lipid	Diacylglycerol	-0.451973	-1.75518	0.104699	0.850952	M0100010949
cysteinylglycine disulfide*	Amino Acid	Glutathione Metabolism	0.451089	1.75087	0.105464	0.850952	M0100002466
undecanedioate (C11-DC)	Lipid	Fatty Acid, Dicarboxylate	-0.450968	-1.75028	0.105569	0.850952	M0100001617
homocitrulline	Amino Acid	Urea cycle; Arginine and Proline Metabolism	-0.44877	-1.7396	0.10749	0.852714	M0100000963
asparagine	Amino Acid	Alanine and Aspartate Metabolism	-0.448276	-1.7372	0.107925	0.852714	M0000000917
hydantoin-5-propionate	Amino Acid	Histidine Metabolism	-0.445635	-1.72442	0.110271	0.861714	M0100002514
2-stearoyl-GPI (18:0)*	Lipid	Lysophospholipid	0.442712	1.71034	0.112908	0.861714	M0100003008
2'-deoxyuridine	Nucleotide	Pyrimidine Metabolism, Uracil containing	-0.441579	-1.7049	0.113941	0.861714	M0000000536
3-methyl-2-oxovalerate	Amino Acid	Leucine, Isoleucine and Valine Metabolism	-0.439358	-1.69427	0.115986	0.861714	M0100000036
N-acetylproline	Amino Acid	Urea cycle; Arginine and Proline Metabolism	-0.437871	-1.68717	0.11737	0.861714	M0100001334
4-ethylphenol glucuronide	Xenobiotics	Benzoate Metabolism	0.436555	1.6809	0.118603	0.861714	M0100009049
isohyodeoxycholate	Lipid	Secondary Bile Acid Metabolism	-0.435518	-1.67598	0.119581	0.861714	M0100015988
N2,N2-dimethylguanosine	Nucleotide	Purine Metabolism, Guanine containing	-0.435054	-1.67377	0.12002	0.861714	M0100001412
18-methylnonadecanoate (i20:0)	Lipid	Fatty Acid, Branched	-0.43306	-1.66432	0.121921	0.861714	M0100019953
2-aminobutyrate	Amino Acid	Glutathione Metabolism	-0.432347	-1.66095	0.122606	0.861714	M0000001128
sphingadienine	Lipid	Sphingolipid Synthesis	-0.432277	-1.66062	0.122672	0.861714	M0100015643
perfluorooctanesulfonate (PFOS)	Xenobiotics	Chemical	-0.431426	-1.6566	0.123494	0.861714	M0100010955
4-imidazoleacetate	Amino Acid	Histidine Metabolism	-0.431058	-1.65487	0.12385	0.861714	M0100001207
docosadienoate (22:2n6)	Lipid	Long Chain Polyunsaturated Fatty Acid (n3 and n6)	-0.430715	-1.65325	0.124182	0.861714	M0100001182
sphingomyelin (d18:2/23:1)*	Lipid	Sphingomyelins	-0.427758	-1.63935	0.127074	0.867451	M0100015791
2-isopropylmalate	Xenobiotics	Food Component/Plant	0.427648	1.63883	0.127183	0.867451	M0100000409
2R,3R-dihydroxybutyrate	Lipid	Fatty Acid, Dihydroxy	-0.42268	-1.61562	0.132145	0.873855	M0100002367
thyroxine	Amino Acid	Tyrosine Metabolism	-0.42243	-1.61446	0.132399	0.873855	M0000001094
N6-acetyllysine	Amino Acid	Lysine Metabolism	-0.422339	-1.61404	0.132491	0.873855	M0100001734
6-bromotryptophan	Amino Acid	Tryptophan Metabolism	0.422328	1.61399	0.132502	0.873855	M0100020414
maltose	Carbohydrate	Glycogen Metabolism	-0.420996	-1.6078	0.133857	0.875555	M0000000913
3-(3-amino-3-carboxypropyl)uridine*	Nucleotide	Pyrimidine Metabolism, Uracil containing	-0.417442	-1.59134	0.137517	0.892184	M0100001426
N-delta-acetylornithine	Amino Acid	Urea cycle; Arginine and Proline Metabolism	-0.415972	-1.58457	0.13905	0.894856	M0100004523
1-palmitoyl-2-palmitoleoyl-GPC (16:0/16:1)*	Lipid	Phosphatidylcholine (PC)	-0.414611	-1.5783	0.14048	0.895897	M0100008984
1-oleoyl-2-arachidonoyl-GPI (18:1/20:4)*	Lipid	Phosphatidylinositol (PI)	0.413686	1.57405	0.141457	0.895897	M0100010951
2-piperidinone	Xenobiotics	Food Component/Plant	0.412588	1.56902	0.142624	0.896171	M0100004295
gentisate	Amino Acid	Tyrosine Metabolism	0.409243	1.55373	0.146215	0.899996	M0100000447
nicotinate ribonucleoside	Cofactors and Vitamins	Nicotinate and Nicotinamide Metabolism	-0.408014	-1.54813	0.147549	0.899996	M0100001316
1-stearoyl-GPE (18:0)	Lipid	Lysophospholipid	0.405574	1.53704	0.150222	0.899996	M0100001461
mevalonate	Lipid	Mevalonate Metabolism	-0.40528	-1.53571	0.150547	0.899996	M0000000030
1-palmitoyl-GPA (16:0)	Lipid	Lysophospholipid	-0.40478	-1.53344	0.1511	0.899996	M0100001445
N,N-dimethyl-pro-pro	Peptide	Modified Peptides	-0.404445	-1.53192	0.15147	0.899996	M0100022041
2-hydroxyarachidate*	Lipid	Fatty Acid, Monohydroxy	-0.403802	-1.52901	0.152185	0.899996	M0100019892
phenol glucuronide	Amino Acid	Tyrosine Metabolism	-0.402711	-1.52408	0.1534	0.899996	M0100006679
sphingomyelin (d17:1/16:0, d18:1/15:0, d16:1/17:0)*	Lipid	Sphingomyelins	-0.401782	-1.51988	0.154441	0.899996	M0100006314
4-cholesten-3-one	Lipid	Sterol	-0.40172	-1.51961	0.154511	0.899996	M0100002227
thiamin (vitamin B1)	Cofactors and Vitamins	Thiamine Metabolism	-0.396819	-1.49757	0.160079	0.910525	M0000000873
3-(4-hydroxyphenyl)lactate	Amino Acid	Tyrosine Metabolism	-0.396525	-1.49626	0.160417	0.910525	M0000000240
citrulline	Amino Acid	Urea cycle; Arginine and Proline Metabolism	-0.392728	-1.47931	0.164825	0.910525	M0000000391
tartronate (hydroxymalonate)	Xenobiotics	Food Component/Plant	0.392707	1.47921	0.16485	0.910525	M0100000840
chenodeoxycholate	Lipid	Primary Bile Acid Metabolism	0.39202	1.47615	0.165656	0.910525	M0000001123
1-oleoyl-GPC (18:1)	Lipid	Lysophospholipid	-0.391817	-1.47525	0.165895	0.910525	M0100001272
taurocholate	Lipid	Primary Bile Acid Metabolism	-0.39153	-1.47397	0.166233	0.910525	M0000001648
cysteine-glutathione disulfide	Amino Acid	Glutathione Metabolism	0.387935	1.45803	0.170503	0.910525	M0100001437
3-methyl-2-oxobutyrate	Amino Acid	Leucine, Isoleucine and Valine Metabolism	-0.386777	-1.45291	0.171893	0.910525	M0100000936
1-eicosapentaenoyl-GPE (20:5)*	Lipid	Lysophospholipid	0.385846	1.4488	0.173017	0.910525	M0100004552
3-indoxyl sulfate	Amino Acid	Tryptophan Metabolism	0.385709	1.44819	0.173183	0.910525	M0100000467
N-acetylcitrulline	Amino Acid	Urea cycle; Arginine and Proline Metabolism	-0.384771	-1.44406	0.17432	0.910525	M0100001577
taurohyodeoxycholic acid	Lipid	Secondary Bile Acid Metabolism	-0.383758	-1.4396	0.175553	0.910525	M0100003869
N-acetylcarnosine	Amino Acid	Histidine Metabolism	0.382531	1.43421	0.177055	0.910525	M0100004046
arabonate/xylonate	Carbohydrate	Pentose Metabolism	0.381849	1.43122	0.177893	0.910525	M0100006115
ethylmalonate	Amino Acid	Leucine, Isoleucine and Valine Metabolism	0.381433	1.42939	0.178406	0.910525	M0000002054
1-stearoyl-2-arachidonoyl-GPC (18:0/20:4)	Lipid	Phosphatidylcholine (PC)	0.381256	1.42861	0.178625	0.910525	M0100001869
12-HETE	Lipid	Eicosanoid	-0.38029	-1.42438	0.179819	0.910525	M0100002167
pyruvate	Carbohydrate	Glycolysis, Gluconeogenesis, and Pyruvate Metabolism	0.380261	1.42426	0.179855	0.910525	M0000000823
octadecanedioate (C18-DC)	Lipid	Fatty Acid, Dicarboxylate	-0.376977	-1.40991	0.183956	0.910525	M0100001615
4-hydroxy-2-oxoglutaric acid	Lipid	Fatty Acid, Dicarboxylate	0.376207	1.40655	0.184926	0.910525	M0100002537
3-hydroxyhexanoylcarnitine (1)	Lipid	Fatty Acid Metabolism (Acyl Carnitine, Hydroxy)	-0.376179	-1.40643	0.184962	0.910525	M0100020825
taurochenodeoxycholate	Lipid	Primary Bile Acid Metabolism	0.374929	1.40099	0.186545	0.910525	M0000001629
3-hydroxypalmitoylcarnitine	Lipid	Fatty Acid Metabolism (Acyl Carnitine, Hydroxy)	-0.374476	-1.39902	0.18712	0.910525	M0100019800
N-acetyl-aspartyl-glutamate (NAAG)	Amino Acid	Glutamate Metabolism	0.373436	1.3945	0.188445	0.910525	M0100001612
2,4-di-tert-butylphenol	Xenobiotics	Chemical	0.371588	1.3865	0.190815	0.910525	M0100021918
benzoate	Xenobiotics	Benzoate Metabolism	-0.371053	-1.38418	0.191506	0.910525	M0100000008
glutamine_degradant*	Partially Characterized Molecules	Partially Characterized Molecules	-0.369806	-1.37879	0.193119	0.910525	M0100001540
2,8-quinolinediol sulfate	Xenobiotics	Food Component/Plant	0.368291	1.37225	0.195092	0.910525	M0100004321
N-acetylasparagine	Amino Acid	Alanine and Aspartate Metabolism	-0.367524	-1.36895	0.196094	0.910525	M0100001257
2-hydroxypalmitate	Lipid	Fatty Acid, Monohydroxy	-0.367125	-1.36723	0.196619	0.910525	M0100001579
flavin mononucleotide (FMN)	Cofactors and Vitamins	Riboflavin Metabolism	0.366849	1.36604	0.196981	0.910525	M0100000251
S-methylcysteine sulfoxide	Amino Acid	Methionine, Cysteine, SAM and Taurine Metabolism	-0.365596	-1.36065	0.198632	0.910525	M0100002927
orotate	Nucleotide	Pyrimidine Metabolism, Orotate containing	-0.365545	-1.36044	0.198698	0.910525	M0000000445
1-nonadecanoyl-GPC (19:0)	Lipid	Lysophospholipid	0.356539	1.32197	0.210826	0.910525	M0100005353
cholesterol sulfate	Lipid	Sterol	0.356002	1.31969	0.211563	0.910525	M0100001606
1-margaroyl-GPE (17:0)*	Lipid	Lysophospholipid	0.35597	1.31955	0.211607	0.910525	M0100002171
1-stearoyl-2-dihomo-linolenoyl-GPC (18:0/20:3n3 or 6)*	Lipid	Phosphatidylcholine (PC)	0.355727	1.31852	0.211941	0.910525	M0100009051
3-hydroxyoctanoate	Lipid	Fatty Acid, Monohydroxy	-0.35457	-1.31361	0.213537	0.910525	M0100000773
sphingosine 1-phosphate	Lipid	Sphingosines	0.352667	1.30556	0.216179	0.910525	M0100000626
equol glucuronide	Xenobiotics	Food Component/Plant	0.351455	1.30044	0.217872	0.910525	M0100003895
indoleacetylglycine	Amino Acid	Tryptophan Metabolism	0.351419	1.30028	0.217923	0.910525	M0100006730
cystathionine	Amino Acid	Methionine, Cysteine, SAM and Taurine Metabolism	-0.35086	-1.29793	0.218706	0.910525	M0000000310
1-oleoyl-GPS (18:1)	Lipid	Lysophospholipid	-0.350765	-1.29753	0.218839	0.910525	M0100000630
N6-carbamoylthreonyladenosine	Nucleotide	Purine Metabolism, Adenine containing	-0.350191	-1.29511	0.219646	0.910525	M0100001415
N-acetylvaline	Amino Acid	Leucine, Isoleucine and Valine Metabolism	-0.35003	-1.29443	0.219873	0.910525	M0000001084
(N(1) + N(8))-acetylspermidine	Amino Acid	Polyamine Metabolism	-0.349866	-1.29374	0.220103	0.910525	M0100016038
1-stearoyl-2-docosapentaenoyl-GPC (18:0/22:5n3)*	Lipid	Phosphatidylcholine (PC)	0.348212	1.28677	0.222442	0.910525	M0100009141
3-methoxytyrosine	Amino Acid	Tyrosine Metabolism	-0.346655	-1.28023	0.224658	0.910525	M0000001342
choline	Lipid	Phospholipid Metabolism	-0.345285	-1.27449	0.226618	0.910525	M0000001256
7-methylguanine	Nucleotide	Purine Metabolism, Guanine containing	-0.345221	-1.27422	0.22671	0.910525	M0100001456
2,4-dihydroxybutyrate	Lipid	Fatty Acid, Dihydroxy	-0.34402	-1.26919	0.228438	0.910525	M0100002285
thymidine	Nucleotide	Pyrimidine Metabolism, Thymine containing	0.343311	1.26622	0.229462	0.910525	M0000000872
1-oleoyl-2-docosahexaenoyl-GPC (18:1/22:6)*	Lipid	Phosphatidylcholine (PC)	-0.343025	-1.26503	0.229876	0.910525	M0100009130
hexadecanedioate (C16-DC)	Lipid	Fatty Acid, Dicarboxylate	-0.342147	-1.26136	0.23115	0.910525	M0100001614
1-dihomo-linoleoyl-GPC (20:2)*	Lipid	Lysophospholipid	-0.342035	-1.26089	0.231312	0.910525	M0100001553
1-eicosapentaenoyl-GPC (20:5)*	Lipid	Lysophospholipid	0.341688	1.25944	0.231816	0.910525	M0100005351
dodecanedioate (C12-DC)	Lipid	Fatty Acid, Dicarboxylate	-0.341626	-1.25919	0.231906	0.910525	M0100001102
gluconate	Xenobiotics	Food Component/Plant	0.341493	1.25863	0.232101	0.910525	M0000000338
N-linoleoyltaurine*	Lipid	Endocannabinoid	-0.340966	-1.25643	0.232868	0.910525	M0100005814
4-allylcatechol sulfate	Xenobiotics	Benzoate Metabolism	0.340027	1.25252	0.234242	0.910525	M0100020578
1-palmityl-GPE (O-16:0)*	Lipid	Lysoplasmalogen	0.33926	1.24933	0.235365	0.910525	M0100010962
1-linoleoyl-GPA (18:2)*	Lipid	Lysophospholipid	-0.339243	-1.24925	0.235392	0.910525	M0100009082
N-acetyl-3-methylhistidine*	Amino Acid	Histidine Metabolism	-0.338359	-1.24558	0.236691	0.910525	M0100002204
2-palmitoleoyl-GPC (16:1)*	Lipid	Lysophospholipid	-0.33774	-1.24301	0.237605	0.910525	M0100001561
arachidonoylcarnitine (C20:4)	Lipid	Fatty Acid Metabolism (Acyl Carnitine, Polyunsaturated)	-0.337739	-1.243	0.237607	0.910525	M0100015837
malonylcarnitine	Lipid	Fatty Acid Synthesis	-0.336071	-1.23608	0.240079	0.910525	M0100001526
octadecadienedioate (C18:2-DC)*	Lipid	Fatty Acid, Dicarboxylate	-0.335296	-1.23287	0.241232	0.910525	M0100019982
alpha-CEHC	Cofactors and Vitamins	Tocopherol Metabolism	0.333861	1.22693	0.243378	0.910525	M0100002206
lignoceroylcarnitine (C24)*	Lipid	Fatty Acid Metabolism (Acyl Carnitine, Long Chain Saturated)	0.332557	1.22154	0.245338	0.910525	M0100015834
2-naphthol sulfate	Xenobiotics	Chemical	-0.331998	-1.21923	0.246181	0.910525	M0100020515
uracil	Nucleotide	Pyrimidine Metabolism, Uracil containing	-0.331483	-1.2171	0.246959	0.910525	M0000000825
ornithine	Amino Acid	Urea cycle; Arginine and Proline Metabolism	-0.331292	-1.21632	0.247249	0.910525	M0000000444
quinate	Xenobiotics	Food Component/Plant	-0.331004	-1.21513	0.247685	0.910525	M0100000442
1-(1-enyl-palmitoyl)-2-linoleoyl-GPC (P-16:0/18:2)*	Lipid	Plasmalogen	0.330647	1.21366	0.248226	0.910525	M0100009009
14-HDoHE/17-HDoHE	Lipid	Docosanoid	-0.330194	-1.21179	0.248914	0.910525	M0100009278
1-linoleoyl-GPI (18:2)*	Lipid	Lysophospholipid	0.330141	1.21157	0.248995	0.910525	M0100001778
1-(1-enyl-stearoyl)-2-docosahexaenoyl-GPC (P-18:0/22:6)*	Lipid	Plasmalogen	0.329834	1.21031	0.249461	0.910525	M0100009015
3-hydroxyoleoylcarnitine	Lipid	Fatty Acid Metabolism (Acyl Carnitine, Hydroxy)	-0.329188	-1.20765	0.250445	0.910525	M0100019801
1-stearoyl-2-oleoyl-GPC (18:0/18:1)	Lipid	Phosphatidylcholine (PC)	0.328691	1.2056	0.251205	0.910525	M0100008904
tricosanoyl sphingomyelin (d18:1/23:0)*	Lipid	Sphingomyelins	0.328656	1.20546	0.251258	0.910525	M0100008955
tauroursodeoxycholic acid sulfate (2)	Lipid	Secondary Bile Acid Metabolism	-0.328461	-1.20466	0.251556	0.910525	M0100020845
2,6-dihydroxybenzoic acid	Xenobiotics	Drug - Topical Agents	0.328434	1.20455	0.251598	0.910525	M0100020837
3-hydroxysebacate	Lipid	Fatty Acid, Monohydroxy	-0.328065	-1.20303	0.252163	0.910525	M0100001145
2-aminophenol sulfate	Xenobiotics	Food Component/Plant	0.326902	1.19826	0.253947	0.911492	M0100004322
3-hydroxydecanoate	Lipid	Fatty Acid, Monohydroxy	-0.326218	-1.19545	0.255001	0.911492	M0100000997
citrate	Energy	TCA Cycle	-0.325664	-1.19318	0.255857	0.911492	M0000001124
proline	Amino Acid	Urea cycle; Arginine and Proline Metabolism	-0.324314	-1.18765	0.257949	0.91218	M0000000480
xylose	Carbohydrate	Pentose Metabolism	0.323775	1.18544	0.258786	0.91218	M0000000826
tetradecanedioate (C14-DC)	Lipid	Fatty Acid, Dicarboxylate	-0.321764	-1.17723	0.261926	0.91218	M0100001613
3-hydroxyoleate*	Lipid	Fatty Acid, Monohydroxy	-0.321632	-1.17669	0.262133	0.91218	M0100019966
palmitoylcarnitine (C16)	Lipid	Fatty Acid Metabolism (Acyl Carnitine, Long Chain Saturated)	-0.320912	-1.17375	0.263264	0.91218	M0100000776
homoarginine	Amino Acid	Urea cycle; Arginine and Proline Metabolism	0.319918	1.1697	0.26483	0.91218	M0100000961
sebacate (C10-DC)	Lipid	Fatty Acid, Dicarboxylate	-0.319535	-1.16814	0.265435	0.91218	M0100001211
homostachydrine*	Xenobiotics	Food Component/Plant	-0.317793	-1.16106	0.268195	0.91218	M0100001550
gamma-glutamylalanine	Peptide	Gamma-glutamyl Amino Acid	0.317509	1.1599	0.268647	0.91218	M0100001843
kynurenate	Amino Acid	Tryptophan Metabolism	-0.317168	-1.15852	0.269189	0.91218	M0000000098
azelate (C9-DC)	Lipid	Fatty Acid, Dicarboxylate	-0.316752	-1.15683	0.269853	0.91218	M0000002029
1-methyl-5-imidazoleacetate	Amino Acid	Histidine Metabolism	0.316241	1.15476	0.270668	0.91218	M0100002910
hexadecenedioate (C16:1-DC)*	Lipid	Fatty Acid, Dicarboxylate	-0.316045	-1.15396	0.270983	0.91218	M0100019975
gamma-glutamylmethionine	Peptide	Gamma-glutamyl Amino Acid	0.312872	1.14111	0.276085	0.91218	M0100001313
S-carboxymethyl-cysteine	Xenobiotics	Drug - Other	0.312511	1.13965	0.27667	0.91218	M0100002324
sphingomyelin (d18:1/19:0, d19:1/18:0)*	Lipid	Sphingomyelins	0.311942	1.13735	0.277592	0.91218	M0100015787
N-methylalanine	Amino Acid	Alanine and Aspartate Metabolism	0.311925	1.13728	0.277619	0.91218	M0100001823
hypoxanthine	Nucleotide	Purine Metabolism, (Hypo)Xanthine/Inosine containing	0.311463	1.13542	0.278371	0.91218	M0000000171
trans-urocanate	Amino Acid	Histidine Metabolism	-0.311225	-1.13446	0.278757	0.91218	M0000000537
myristoylcarnitine (C14)	Lipid	Fatty Acid Metabolism (Acyl Carnitine, Long Chain Saturated)	-0.310363	-1.13098	0.280161	0.91218	M0100001270
orotidine	Nucleotide	Pyrimidine Metabolism, Orotate containing	-0.310111	-1.12996	0.280573	0.91218	M0100001416
3-amino-2-piperidone	Amino Acid	Urea cycle; Arginine and Proline Metabolism	-0.309728	-1.12842	0.281198	0.91218	M0100020361
2-hydroxyadipate	Lipid	Fatty Acid, Dicarboxylate	-0.308585	-1.12381	0.283071	0.912335	M0100001153
urea	Amino Acid	Urea cycle; Arginine and Proline Metabolism	-0.308304	-1.12268	0.283533	0.912335	M0000000533
3-methyladipate	Lipid	Fatty Acid, Dicarboxylate	0.307579	1.11977	0.284725	0.912493	M0100001765
enterolactone sulfate	Xenobiotics	Food Component/Plant	0.306099	1.11382	0.287169	0.914879	M0100020407
3-dehydrodeoxycholate	Lipid	Secondary Bile Acid Metabolism	-0.305666	-1.11208	0.287885	0.914879	M0100020860
gamma-carboxyglutamate	Amino Acid	Glutamate Metabolism	-0.305049	-1.10961	0.288909	0.914879	M0100002679
sulfate*	Xenobiotics	Chemical	0.303865	1.10486	0.29088	0.917478	M0100002528
salicylate	Xenobiotics	Drug - Topical Agents	0.30182	1.09668	0.294302	0.921959	M0000000501
3-hydroxylaurate	Lipid	Fatty Acid, Monohydroxy	-0.299988	-1.08936	0.297387	0.921959	M0100001112
6-oxopiperidine-2-carboxylate	Amino Acid	Lysine Metabolism	-0.298723	-1.08432	0.299529	0.921959	M0100004499
eicosenoylcarnitine (C20:1)*	Lipid	Fatty Acid Metabolism (Acyl Carnitine, Monounsaturated)	-0.298346	-1.08282	0.300169	0.921959	M0100015838
phenol sulfate	Amino Acid	Tyrosine Metabolism	-0.297138	-1.078	0.302226	0.921959	M0100001510
sphingomyelin (d18:1/22:2, d18:2/22:1, d16:1/24:2)*	Lipid	Sphingomyelins	-0.296016	-1.07354	0.304142	0.921959	M0100006296
N-oleoyltaurine	Lipid	Endocannabinoid	-0.29596	-1.07332	0.304237	0.921959	M0100003119
pentadecanoylcarnitine (C15)*	Lipid	Fatty Acid Metabolism (Acyl Carnitine, Long Chain Saturated)	-0.295719	-1.07236	0.304651	0.921959	M0100015842
quinolinate	Cofactors and Vitamins	Nicotinate and Nicotinamide Metabolism	0.295344	1.07087	0.305292	0.921959	M0000000182
ethyl alpha-glucopyranoside	Xenobiotics	Food Component/Plant	-0.293574	-1.06385	0.308337	0.921959	M0100015965
dehydroascorbate	Cofactors and Vitamins	Ascorbate and Aldarate Metabolism	-0.292822	-1.06087	0.309636	0.921959	M0000000301
N-acetylkynurenine (2)	Amino Acid	Tryptophan Metabolism	-0.292405	-1.05921	0.310357	0.921959	M0100006378
2-methylbutyrylglycine	Amino Acid	Leucine, Isoleucine and Valine Metabolism	0.291281	1.05476	0.312307	0.921959	M0100001155
alanine	Amino Acid	Alanine and Aspartate Metabolism	-0.290354	-1.0511	0.313921	0.921959	M0000000811
1-(1-enyl-palmitoyl)-2-palmitoleoyl-GPC (P-16:0/16:1)*	Lipid	Plasmalogen	-0.2898	-1.04891	0.314886	0.921959	M0100009160
N6-succinyladenosine	Nucleotide	Purine Metabolism, Adenine containing	-0.289603	-1.04813	0.315231	0.921959	M0100001664
1-myristoyl-2-arachidonoyl-GPC (14:0/20:4)*	Lipid	Phosphatidylcholine (PC)	-0.288235	-1.04273	0.317626	0.921959	M0100009139
3-ureidopropionate	Nucleotide	Pyrimidine Metabolism, Uracil containing	-0.286998	-1.03785	0.319801	0.921959	M0000001053
aspartate	Amino Acid	Alanine and Aspartate Metabolism	-0.286127	-1.03442	0.321337	0.921959	M0000000234
1-palmitoyl-2-oleoyl-GPC (16:0/18:1)	Lipid	Phosphatidylcholine (PC)	-0.285756	-1.03296	0.321992	0.921959	M0000001539
N-stearoyltaurine	Lipid	Endocannabinoid	-0.284224	-1.02693	0.324707	0.921959	M0100003240
trimethylamine N-oxide	Lipid	Phospholipid Metabolism	-0.28283	-1.02146	0.32719	0.921959	M0100003397
1-linoleoyl-2-linolenoyl-GPC (18:2/18:3)*	Lipid	Phosphatidylcholine (PC)	0.282449	1.01996	0.32787	0.921959	M0100009343
hyodeoxycholate	Lipid	Secondary Bile Acid Metabolism	-0.282414	-1.01983	0.327932	0.921959	M0100000777
1-palmitoyl-GPI (16:0)	Lipid	Lysophospholipid	0.281966	1.01807	0.328733	0.921959	M0100001655
2-acetamidophenol sulfate	Xenobiotics	Food Component/Plant	0.281892	1.01778	0.328865	0.921959	M0100006190
sphinganine-1-phosphate	Lipid	Sphingolipid Synthesis	-0.281765	-1.01728	0.329093	0.921959	M0100001876
ascorbic acid 3-sulfate*	Cofactors and Vitamins	Ascorbate and Aldarate Metabolism	0.280734	1.01324	0.330941	0.921959	M0100020409
palmitoleoylcarnitine (C16:1)*	Lipid	Fatty Acid Metabolism (Acyl Carnitine, Monounsaturated)	-0.280357	-1.01176	0.331619	0.921959	M0100009406
1-docosahexaenoyl-GPC (22:6)*	Lipid	Lysophospholipid	0.280279	1.01146	0.331759	0.921959	M0100001566
glycerophosphorylcholine (GPC)	Lipid	Phospholipid Metabolism	0.280259	1.01138	0.331795	0.921959	M0100000269
1-stearoyl-2-adrenoyl-GPC (18:0/22:4)*	Lipid	Phosphatidylcholine (PC)	0.280208	1.01118	0.331886	0.921959	M0100009146
N,N,N-trimethyl-5-aminovalerate	Amino Acid	Lysine Metabolism	-0.279761	-1.00943	0.332691	0.921959	M0100015962
cis-4-decenoate (10:1n6)*	Lipid	Medium Chain Fatty Acid	0.278639	1.00504	0.334715	0.921959	M0100002796
cytosine	Nucleotide	Pyrimidine Metabolism, Cytidine containing	-0.278233	-1.00345	0.335449	0.921959	M0000000881
gamma-glutamyltyrosine	Peptide	Gamma-glutamyl Amino Acid	-0.278184	-1.00326	0.335537	0.921959	M0000001102
alpha-ketoglutarate	Energy	TCA Cycle	-0.277027	-0.998739	0.337635	0.921959	M0000000093
sphingomyelin (d18:2/14:0, d18:1/14:1)*	Lipid	Sphingomyelins	-0.276436	-0.996432	0.338709	0.921959	M0100005985
p-cresol sulfate	Xenobiotics	Benzoate Metabolism	0.276394	0.996269	0.338785	0.921959	M0100001315
3-formylindole	Xenobiotics	Food Component/Plant	0.276151	0.99532	0.339228	0.921959	M0100020219
sphingomyelin (d18:1/21:0, d17:1/22:0, d16:1/23:0)*	Lipid	Sphingomyelins	0.275909	0.994375	0.339669	0.921959	M0100009025
inosine	Nucleotide	Purine Metabolism, (Hypo)Xanthine/Inosine containing	0.275206	0.991634	0.340951	0.922301	M0000000361
N1-methyl-2-pyridone-5-carboxamide	Cofactors and Vitamins	Nicotinate and Nicotinamide Metabolism	-0.272717	-0.981941	0.345513	0.930409	M0100001468
oleoylcarnitine (C18:1)	Lipid	Fatty Acid Metabolism (Acyl Carnitine, Monounsaturated)	-0.269788	-0.970563	0.350923	0.930409	M0100001501
2-hydroxystearate	Lipid	Fatty Acid, Monohydroxy	0.269207	0.968309	0.352002	0.930409	M0000001239
N2-acetyllysine	Amino Acid	Lysine Metabolism	0.269006	0.967527	0.352377	0.930409	M0100001721
N6-methyllysine	Amino Acid	Lysine Metabolism	-0.268171	-0.964292	0.353931	0.930409	M0100003415
glycosyl ceramide (d18:2/24:1, d18:1/24:2)*	Lipid	Hexosylceramides (HCER)	-0.267802	-0.962862	0.354619	0.930409	M0100015745
6-oxolithocholate	Lipid	Secondary Bile Acid Metabolism	-0.267112	-0.960192	0.355907	0.930409	M0100001068
3-hydroxymyristate	Lipid	Fatty Acid, Monohydroxy	-0.266481	-0.957748	0.357089	0.930409	M0100000882
alpha-CEHC sulfate	Cofactors and Vitamins	Tocopherol Metabolism	0.266393	0.95741	0.357252	0.930409	M0100005972
isoleucylhydroxyproline*	Peptide	Dipeptide Derivative	0.266355	0.957262	0.357324	0.930409	M0100021262
bilirubin degradation product, C17H18N2O4 (1)**	Partially Characterized Molecules	Partially Characterized Molecules	-0.26607	-0.956159	0.357859	0.930409	M0100022005
3-indoleglyoxylic acid	Xenobiotics	Food Component/Plant	-0.266027	-0.955993	0.357939	0.930409	M0100020372
campesterol	Lipid	Sterol	-0.265368	-0.953445	0.359176	0.930593	M0100001269
S-methylmethionine	Amino Acid	Methionine, Cysteine, SAM and Taurine Metabolism	-0.262308	-0.941633	0.364951	0.937847	M0100002183
propionylcarnitine (C3)	Lipid	Fatty Acid Metabolism (also BCAA Metabolism)	0.262304	0.941619	0.364958	0.937847	M0100001162
carboxyethyl-GABA	Amino Acid	Glutamate Metabolism	-0.261959	-0.940288	0.365613	0.937847	M0100003260
thiamin monophosphate	Cofactors and Vitamins	Thiamine Metabolism	0.261398	0.938129	0.366677	0.937847	M0000000523
xanthosine	Nucleotide	Purine Metabolism, (Hypo)Xanthine/Inosine containing	0.259214	0.92972	0.370842	0.938788	M0100000299
biliverdin	Cofactors and Vitamins	Hemoglobin and Porphyrin Metabolism	-0.257407	-0.92278	0.374304	0.938788	M0000000250
catechol sulfate	Xenobiotics	Benzoate Metabolism	0.257129	0.92171	0.374839	0.938788	M0100001605
riboflavin (vitamin B2)	Cofactors and Vitamins	Riboflavin Metabolism	-0.256586	-0.919628	0.375884	0.938788	M0000000500
linoleoylcarnitine (C18:2)*	Lipid	Fatty Acid Metabolism (Acyl Carnitine, Polyunsaturated)	-0.255612	-0.915894	0.377761	0.938788	M0100003151
gamma-glutamylglycine	Peptide	Gamma-glutamyl Amino Acid	-0.25542	-0.915155	0.378133	0.938788	M0100001294
indolepropionate	Amino Acid	Tryptophan Metabolism	0.254943	0.913327	0.379055	0.938788	M0100001083
hydroxyasparagine**	Amino Acid	Alanine and Aspartate Metabolism	-0.254633	-0.912141	0.379654	0.938788	M0100020205
glutathione, oxidized (GSSG)	Amino Acid	Glutathione Metabolism	0.254508	0.911663	0.379896	0.938788	M0000000448
sphinganine	Lipid	Sphingolipid Synthesis	-0.254415	-0.911305	0.380077	0.938788	M0000000313
sphingomyelin (d18:1/20:0, d16:1/22:0)*	Lipid	Sphingomyelins	0.254412	0.911294	0.380083	0.938788	M0100006290
1-oleoyl-GPE (18:1)	Lipid	Lysophospholipid	-0.253123	-0.906359	0.382585	0.938788	M0100001569
1-stearoyl-2-arachidonoyl-GPI (18:0/20:4)	Lipid	Phosphatidylinositol (PI)	0.253038	0.906034	0.38275	0.938788	M0100000616
valine	Amino Acid	Leucine, Isoleucine and Valine Metabolism	0.252645	0.90453	0.383515	0.938788	M0000000566
spermidine	Amino Acid	Polyamine Metabolism	-0.250455	-0.896165	0.387789	0.945704	M0000000050
2-oxoarginine*	Amino Acid	Urea cycle; Arginine and Proline Metabolism	-0.249985	-0.89437	0.38871	0.945704	M0100002784
sphingosine	Lipid	Sphingosines	-0.248297	-0.887932	0.392027	0.949428	M0000000297
1-palmitoyl-2-linoleoyl-GPI (16:0/18:2)	Lipid	Phosphatidylinositol (PI)	-0.247938	-0.886565	0.392734	0.949428	M0000001528
o-cresol sulfate	Xenobiotics	Benzoate Metabolism	0.247393	0.884487	0.39381	0.949428	M0100001806
N-formylmethionine	Amino Acid	Methionine, Cysteine, SAM and Taurine Metabolism	-0.245877	-0.878719	0.396808	0.949906	M0000000194
dihomo-linoleoylcarnitine (C20:2)*	Lipid	Fatty Acid Metabolism (Acyl Carnitine, Polyunsaturated)	-0.2458	-0.878426	0.396961	0.949906	M0100015839
4-methylcatechol sulfate	Xenobiotics	Benzoate Metabolism	0.244256	0.872558	0.400027	0.949906	M0100004111
alpha-hydroxyisovalerate	Amino Acid	Leucine, Isoleucine and Valine Metabolism	-0.244187	-0.872294	0.400165	0.949906	M0100001300
1-palmitoyl-GPG (16:0)*	Lipid	Lysophospholipid	-0.243428	-0.869412	0.401677	0.949906	M0100005717
isobutyrylcarnitine (C4)	Amino Acid	Leucine, Isoleucine and Valine Metabolism	0.243425	0.869401	0.401683	0.949906	M0100001055
N-acetylhistamine	Amino Acid	Histidine Metabolism	-0.243095	-0.86815	0.402341	0.949906	M0100006123
1-oleoyl-2-linoleoyl-GPC (18:1/18:2)*	Lipid	Phosphatidylcholine (PC)	-0.241535	-0.862232	0.405462	0.951774	M0100008981
dodecenedioate (C12:1-DC)*	Lipid	Fatty Acid, Dicarboxylate	-0.239855	-0.855867	0.408836	0.951774	M0100019972
carnosine	Amino Acid	Histidine Metabolism	0.238328	0.850089	0.411916	0.951774	M0000000249
1-palmitoyl-2-oleoyl-GPE (16:0/18:1)	Lipid	Phosphatidylethanolamine (PE)	-0.23797	-0.848735	0.41264	0.951774	M0000001526
3-hydroxy-2-ethylpropionate	Amino Acid	Leucine, Isoleucine and Valine Metabolism	-0.237093	-0.845419	0.414416	0.951774	M0100001170
glycocholate	Lipid	Primary Bile Acid Metabolism	0.237058	0.845286	0.414488	0.951774	M0000000342
uridine	Nucleotide	Pyrimidine Metabolism, Uracil containing	0.236935	0.844825	0.414735	0.951774	M0000000535
(R)-3-hydroxybutyrylcarnitine	Lipid	Fatty Acid Metabolism (Acyl Carnitine, Hydroxy)	-0.236604	-0.843573	0.415408	0.951774	M0100003926
caprylate (8:0)	Lipid	Medium Chain Fatty Acid	0.236291	0.84239	0.416044	0.951774	M0000000932
2-O-methylascorbic acid	Cofactors and Vitamins	Ascorbate and Aldarate Metabolism	-0.236222	-0.842129	0.416184	0.951774	M0100003258
lactate	Carbohydrate	Glycolysis, Gluconeogenesis, and Pyruvate Metabolism	0.236188	0.842002	0.416252	0.951774	M0000000482
4-hydroxycinnamate sulfate	Amino Acid	Tyrosine Metabolism	-0.235582	-0.839714	0.417485	0.951865	M0100006095
N1-methyladenosine	Nucleotide	Purine Metabolism, Adenine containing	-0.23415	-0.834314	0.420403	0.953927	M0000001242
erucate (22:1n9)	Lipid	Long Chain Monounsaturated Fatty Acid	-0.233966	-0.833619	0.42078	0.953927	M0000001087
3-hydroxyhexanoate	Lipid	Fatty Acid, Monohydroxy	-0.23235	-0.827532	0.424087	0.956799	M0100006367
linolenoylcarnitine (C18:3)*	Lipid	Fatty Acid Metabolism (Acyl Carnitine, Polyunsaturated)	-0.232176	-0.826876	0.424445	0.956799	M0100015831
N2,N6-diacetyllysine	Amino Acid	Lysine Metabolism	-0.231086	-0.822776	0.426683	0.958634	M0100006124
eicosenoate (20:1)	Lipid	Long Chain Monounsaturated Fatty Acid	-0.23037	-0.820082	0.428159	0.958634	M0100001335
1-eicosenoyl-GPC (20:1)*	Lipid	Lysophospholipid	-0.229702	-0.817574	0.429535	0.958634	M0100005352
ergothioneine	Xenobiotics	Food Component/Plant	0.229336	0.816199	0.430291	0.958634	M0100002154
N-acetylglucosamine/N-acetylgalactosamine	Carbohydrate	Aminosugar Metabolism	-0.228865	-0.814429	0.431265	0.958634	M0100006435
1-oleoyl-GPI (18:1)	Lipid	Lysophospholipid	0.22822	0.812005	0.432602	0.958934	M0100001777
caproate (6:0)	Lipid	Medium Chain Fatty Acid	-0.225745	-0.802726	0.437743	0.965	M0000000926
sphingomyelin (d18:2/16:0, d18:1/16:1)*	Lipid	Sphingomyelins	-0.225739	-0.802701	0.437757	0.965	M0100004329
1-palmitoyl-2-docosahexaenoyl-GPC (16:0/22:6)	Lipid	Phosphatidylcholine (PC)	-0.224351	-0.797505	0.440653	0.968709	M0100008915
stearoylcarnitine (C18)	Lipid	Fatty Acid Metabolism (Acyl Carnitine, Long Chain Saturated)	-0.222751	-0.79152	0.444005	0.971751	M0100001391
1-(1-enyl-stearoyl)-2-docosahexaenoyl-GPE (P-18:0/22:6)*	Lipid	Plasmalogen	0.221531	0.786958	0.446571	0.971751	M0100009004
1-palmitoyl-GPC (16:0)	Lipid	Lysophospholipid	-0.220596	-0.783469	0.448539	0.971751	M0100001263
1-palmitoyl-2-eicosapentaenoyl-GPC (16:0/20:5)*	Lipid	Phosphatidylcholine (PC)	0.220209	0.782025	0.449356	0.971751	M0100008989
1-nonadecenoyl-GPC (19:1)*	Lipid	Lysophospholipid	-0.219722	-0.780204	0.450386	0.971751	M0100020743
1-myristoyl-GPC (14:0)	Lipid	Lysophospholipid	-0.219698	-0.780115	0.450437	0.971751	M0100001383
3-hydroxyisobutyrate	Amino Acid	Leucine, Isoleucine and Valine Metabolism	-0.219639	-0.779896	0.450561	0.971751	M0000000111
2-hydroxybutyrate/2-hydroxyisobutyrate	Amino Acid	Glutathione Metabolism	-0.218137	-0.774296	0.453742	0.973918	M0100008928
leucine	Amino Acid	Leucine, Isoleucine and Valine Metabolism	-0.217661	-0.772521	0.454753	0.973918	M0000000397
gamma-glutamylisoleucine*	Peptide	Gamma-glutamyl Amino Acid	-0.217047	-0.770236	0.456056	0.973918	M0100001485
imidazole propionate	Amino Acid	Histidine Metabolism	0.216864	0.769551	0.456448	0.973918	M0100003434
docosadioate (C22-DC)	Lipid	Fatty Acid, Dicarboxylate	-0.216216	-0.76714	0.457826	0.974254	M0100002952
dimethyl sulfone	Xenobiotics	Chemical	-0.215001	-0.762622	0.460418	0.977163	M0100004284
2-hydroxy-4-(methylthio)butanoic acid	Amino Acid	Methionine, Cysteine, SAM and Taurine Metabolism	0.214225	0.759735	0.462078	0.977668	M0100021372
pyridoxate	Cofactors and Vitamins	Vitamin B6 Metabolism	-0.213626	-0.75751	0.46336	0.977668	M0100001121
indolelactate	Amino Acid	Tryptophan Metabolism	-0.213162	-0.755787	0.464355	0.977668	M0100000463
laurylcarnitine (C12)	Lipid	Fatty Acid Metabolism (Acyl Carnitine, Medium Chain)	-0.212603	-0.753709	0.465556	0.977668	M0100001392
4-hydroxycinnamate	Xenobiotics	Food Component/Plant	-0.211853	-0.750924	0.467169	0.97848	M0100001675
N-acetyltyrosine	Amino Acid	Tyrosine Metabolism	-0.210908	-0.747419	0.469204	0.97872	M0100001104
palmitoyl sphingomyelin (d18:1/16:0)	Lipid	Sphingomyelins	-0.210416	-0.745596	0.470265	0.97872	M0100002107
3-methylglutaconate	Amino Acid	Leucine, Isoleucine and Valine Metabolism	0.210093	0.744397	0.470963	0.97872	M0100002458
heptanoate (7:0)	Lipid	Medium Chain Fatty Acid	0.208659	0.739086	0.474064	0.982606	M0000000925
sphingomyelin (d18:2/21:0, d16:2/23:0)*	Lipid	Sphingomyelins	0.207539	0.734938	0.476495	0.98401	M0100015790
1-(1-enyl-palmitoyl)-GPC (P-16:0)*	Lipid	Lysoplasmalogen	0.206943	0.732731	0.477792	0.98401	M0100002875
adipate (C6-DC)	Lipid	Fatty Acid, Dicarboxylate	0.206644	0.731628	0.478441	0.98401	M0100000863
N-acetylalanine	Amino Acid	Alanine and Aspartate Metabolism	-0.205698	-0.728131	0.480501	0.984789	M0000001110
tyrosine	Amino Acid	Tyrosine Metabolism	-0.204563	-0.723936	0.48298	0.984789	M0000000815
1,2-dilinoleoyl-GPC (18:2/18:2)	Lipid	Phosphatidylcholine (PC)	0.203836	0.721252	0.48457	0.984789	M0100008903
maleate	Lipid	Fatty Acid, Dicarboxylate	0.203461	0.719867	0.485392	0.984789	M0100000707
adrenate (22:4n6)	Lipid	Long Chain Polyunsaturated Fatty Acid (n3 and n6)	-0.202962	-0.718026	0.486486	0.984789	M0100001193
1-(1-enyl-palmitoyl)-2-docosahexaenoyl-GPC (P-16:0/22:6)*	Lipid	Plasmalogen	-0.202536	-0.716454	0.487421	0.984789	M0100009008
4-hydroxyphenylacetylglycine	Peptide	Acetylated Peptides	0.201451	0.712453	0.489806	0.984789	M0100004418
glutamate	Amino Acid	Glutamate Metabolism	0.201305	0.711913	0.490128	0.984789	M0000000561
eicosapentaenoate (EPA; 20:5n3)	Lipid	Long Chain Polyunsaturated Fatty Acid (n3 and n6)	0.20126	0.711748	0.490227	0.984789	M0000002050
1-palmitoleoyl-2-linolenoyl-GPC (16:1/18:3)*	Lipid	Phosphatidylcholine (PC)	0.200331	0.708327	0.492273	0.984789	M0100009345
N-acetylarginine	Amino Acid	Urea cycle; Arginine and Proline Metabolism	0.200276	0.708124	0.492394	0.984789	M0100001266
3-phenylpropionate (hydrocinnamate)	Xenobiotics	Benzoate Metabolism	0.197115	0.69649	0.499392	0.990254	M0100000010
guanosine	Nucleotide	Purine Metabolism, Guanine containing	0.19704	0.696217	0.499556	0.990254	M0000001099
kynurenine	Amino Acid	Tryptophan Metabolism	-0.196872	-0.6956	0.499929	0.990254	M0100000265
myristoleoylcarnitine (C14:1)*	Lipid	Fatty Acid Metabolism (Acyl Carnitine, Monounsaturated)	-0.1968	-0.695333	0.500091	0.990254	M0100006051
cis-3,4-methyleneheptanoate	Lipid	Fatty Acid, Branched	-0.195677	-0.691206	0.502589	0.991808	M0100021727
palmitoyl ethanolamide	Lipid	Endocannabinoid	-0.19533	-0.689933	0.503361	0.991808	M0000001489
betaine	Amino Acid	Glycine, Serine and Threonine Metabolism	0.193547	0.68339	0.507341	0.993407	M0000000799
behenoyl sphingomyelin (d18:1/22:0)*	Lipid	Sphingomyelins	0.193195	0.682096	0.508131	0.993407	M0100006294
trigonelline (N'-methylnicotinate)	Cofactors and Vitamins	Nicotinate and Nicotinamide Metabolism	-0.191995	-0.677697	0.510819	0.993407	M0100001092
isocaproate (i6:0)	Lipid	Fatty Acid, Branched	0.191707	0.676642	0.511465	0.993407	M0100000806
gamma-glutamylglutamine	Peptide	Gamma-glutamyl Amino Acid	0.190583	0.672525	0.513991	0.993407	M0000001140
2-aminoadipate	Amino Acid	Lysine Metabolism	0.190507	0.672249	0.514161	0.993407	M0000000381
cysteine	Amino Acid	Methionine, Cysteine, SAM and Taurine Metabolism	-0.189858	-0.669871	0.515624	0.993407	M0000000800
galactonate	Carbohydrate	Fructose, Mannose and Galactose Metabolism	0.189569	0.668813	0.516275	0.993407	M0100001026
3-hydroxy-3-methylglutarate	Lipid	Mevalonate Metabolism	0.189539	0.668705	0.516342	0.993407	M0000000112
anserine	Amino Acid	Histidine Metabolism	0.189402	0.668202	0.516651	0.993407	M0100000044
1,2-dipalmitoyl-GPC (16:0/16:0)	Lipid	Phosphatidylcholine (PC)	-0.187896	-0.662695	0.520052	0.993407	M0100000657
sphingomyelin (d18:1/24:1, d18:2/24:0)*	Lipid	Sphingomyelins	-0.186606	-0.657981	0.522973	0.993407	M0100005986
1-pentadecanoyl-2-docosahexaenoyl-GPC (15:0/22:6)*	Lipid	Phosphatidylcholine (PC)	-0.185625	-0.654397	0.5252	0.993407	M0100009123
octadecenedioate (C18:1-DC)	Lipid	Fatty Acid, Dicarboxylate	-0.185552	-0.654132	0.525365	0.993407	M0100019978
4-ethylcatechol sulfate	Xenobiotics	Benzoate Metabolism	0.18538	0.653502	0.525757	0.993407	M0100020536
allo-threonine	Amino Acid	Glycine, Serine and Threonine Metabolism	0.184804	0.6514	0.527067	0.993407	M0100000272
N-acetylneuraminate	Carbohydrate	Aminosugar Metabolism	0.184117	0.648892	0.528631	0.993407	M0000001162
4-hydroxycoumarin	Xenobiotics	Drug - Cardiovascular	-0.183621	-0.647085	0.529761	0.993407	M0100002049
1-stearoyl-2-arachidonoyl-GPE (18:0/20:4)	Lipid	Phosphatidylethanolamine (PE)	0.18334	0.646058	0.530403	0.993407	M0100008977
N-acetylglycine	Amino Acid	Glycine, Serine and Threonine Metabolism	-0.183191	-0.645518	0.530741	0.993407	M0100001006
chiro-inositol	Lipid	Inositol Metabolism	-0.183171	-0.645442	0.530789	0.993407	M0100001859
jasmonic acid	Xenobiotics	Food Component/Plant	-0.182833	-0.644211	0.53156	0.993407	M0100001643
stearoylcholine*	Lipid	Fatty Acid Metabolism (Acyl Choline)	-0.181127	-0.637996	0.535461	0.99836	M0100015759
N,N-dimethylvaline	Amino Acid	Leucine, Isoleucine and Valine Metabolism	0.17938	0.631636	0.539472	0.998861	M0100021536
2-hydroxysebacate	Lipid	Fatty Acid, Dicarboxylate	-0.179378	-0.631629	0.539476	0.998861	M0100020378
4-chlorobenzoic acid	Xenobiotics	Chemical	0.17734	0.624219	0.544169	0.998861	M0100021784
gamma-glutamylvaline	Peptide	Gamma-glutamyl Amino Acid	-0.177191	-0.623676	0.544514	0.998861	M0100001126
5-oxoproline	Amino Acid	Glutathione Metabolism	-0.176651	-0.621716	0.545759	0.998861	M0000001021
phenylalanine	Amino Acid	Phenylalanine Metabolism	-0.174653	-0.614459	0.550385	0.998861	M0000000460
sphingomyelin (d18:0/18:0, d19:0/17:0)*	Lipid	Dihydrosphingomyelins	0.174179	0.61274	0.551484	0.998861	M0100009027
gamma-glutamylleucine	Peptide	Gamma-glutamyl Amino Acid	-0.174093	-0.612429	0.551683	0.998861	M0000001268
cinnamoylglycine	Xenobiotics	Food Component/Plant	0.174063	0.61232	0.551753	0.998861	M0100002253
N-lactoyl leucine	Amino Acid	Lactoyl Amino Acid	-0.172286	-0.605875	0.555885	0.998861	M0100022480
urate	Nucleotide	Purine Metabolism, (Hypo)Xanthine/Inosine containing	0.172238	0.605702	0.555996	0.998861	M0000001134
bilirubin degradation product, C17H18N2O4 (3)**	Partially Characterized Molecules	Partially Characterized Molecules	-0.171474	-0.602935	0.557775	0.998861	M0100022007
16-hydroxypalmitate	Lipid	Fatty Acid, Monohydroxy	-0.170375	-0.598955	0.560341	0.998861	M0100002953
1-methylguanidine	Amino Acid	Guanidino and Acetamido Metabolism	-0.17024	-0.598465	0.560656	0.998861	M0100000715
N-palmitoyl-sphinganine (d18:0/16:0)	Lipid	Dihydroceramides	-0.167829	-0.58974	0.566304	0.998861	M0100009028
6beta-hydroxylithocholate	Lipid	Secondary Bile Acid Metabolism	-0.166891	-0.586352	0.568505	0.998861	M0100001625
5-dodecenoylcarnitine (C12:1)	Lipid	Fatty Acid Metabolism (Acyl Carnitine, Monounsaturated)	-0.165954	-0.582965	0.57071	0.998861	M0100016069
N-acetylhomocitrulline	Amino Acid	Urea cycle; Arginine and Proline Metabolism	-0.165414	-0.581015	0.571982	0.998861	M0100020513
arabitol/xylitol	Carbohydrate	Pentose Metabolism	-0.164731	-0.57855	0.573592	0.998861	M0100006430
1-(1-enyl-stearoyl)-2-oleoyl-GPE (P-18:0/18:1)	Lipid	Plasmalogen	0.164496	0.577699	0.574147	0.998861	M0100008919
3-hydroxybutyrate (BHBA)	Lipid	Ketone Bodies	-0.164309	-0.577027	0.574587	0.998861	M0000000254
4-ethylphenylsulfate	Xenobiotics	Benzoate Metabolism	0.164175	0.576542	0.574904	0.998861	M0100001756
sphingomyelin (d18:1/25:0, d19:0/24:1, d20:1/23:0, d19:1/24:0)*	Lipid	Sphingomyelins	0.163809	0.575222	0.575768	0.998861	M0100015792
arachidate (20:0)	Lipid	Long Chain Saturated Fatty Acid	-0.162087	-0.569011	0.579843	0.998861	M0000000893
equol sulfate	Xenobiotics	Food Component/Plant	0.161965	0.56857	0.580133	0.998861	M0100003429
1-stearoyl-2-linoleoyl-GPE (18:0/18:2)*	Lipid	Phosphatidylethanolamine (PE)	0.161729	0.567718	0.580693	0.998861	M0100008976
3,4-dihydroxybutyrate	Lipid	Fatty Acid, Dihydroxy	0.161065	0.565325	0.582268	0.998861	M0100001730
biotin	Cofactors and Vitamins	Biotin Metabolism	-0.159963	-0.561357	0.584885	0.998861	M0000000251
1-oleoyl-GPG (18:1)*	Lipid	Lysophospholipid	-0.159182	-0.558544	0.586744	0.998861	M0100005716
catechol glucuronide	Amino Acid	Tyrosine Metabolism	0.158817	0.557231	0.587613	0.998861	M0100009326
gamma-glutamylcitrulline*	Peptide	Gamma-glutamyl Amino Acid	0.158443	0.555884	0.588505	0.998861	M0100020241
protoporphyrin IX	Cofactors and Vitamins	Hemoglobin and Porphyrin Metabolism	-0.157671	-0.553105	0.590347	0.998861	M0100000292
1-linoleoylglycerol (18:2)	Lipid	Monoacylglycerol	0.15745	0.55231	0.590875	0.998861	M0100001040
cis-3,4-methyleneheptanoylcarnitine	Lipid	Fatty Acid Metabolism (Acyl Carnitine, Medium Chain)	-0.157449	-0.55231	0.590875	0.998861	M0100021728
octanoylcarnitine (C8)	Lipid	Fatty Acid Metabolism (Acyl Carnitine, Medium Chain)	-0.157326	-0.551867	0.591169	0.998861	M0100001247
margarate (17:0)	Lipid	Long Chain Saturated Fatty Acid	0.156551	0.549079	0.593022	0.998861	M0000000891
glycosyl-N-nervonoyl-sphingosine (d18:1/24:1)*	Lipid	Hexosylceramides (HCER)	0.155913	0.546784	0.594549	0.998861	M0100001878
anthranilate	Amino Acid	Tryptophan Metabolism	-0.155398	-0.544934	0.595781	0.998861	M0000001258
bilirubin degradation product, C17H18N2O4 (2)**	Partially Characterized Molecules	Partially Characterized Molecules	-0.155056	-0.543706	0.5966	0.998861	M0100022006
3-hydroxycinnamate sulfate	Xenobiotics	Food Component/Plant	0.154927	0.543241	0.596911	0.998861	M0100006094
N6,N6,N6-trimethyllysine	Amino Acid	Lysine Metabolism	-0.154715	-0.542481	0.597418	0.998861	M0000000189
beta-hydroxyisovaleroylcarnitine	Amino Acid	Leucine, Isoleucine and Valine Metabolism	-0.154554	-0.541903	0.597804	0.998861	M0100001594
N-acetyltaurine	Amino Acid	Methionine, Cysteine, SAM and Taurine Metabolism	-0.154166	-0.540507	0.598737	0.998861	M0100005466
4-acetylphenol sulfate	Xenobiotics	Benzoate Metabolism	0.15389	0.539517	0.599399	0.998861	M0100000711
pantothenate	Cofactors and Vitamins	Pantothenate and CoA Metabolism	-0.153405	-0.537775	0.600564	0.998861	M0000001024
1-stearoyl-2-dihomo-linolenoyl-GPI (18:0/20:3n3 or 6)*	Lipid	Phosphatidylinositol (PI)	0.152521	0.534602	0.60269	0.998861	M0100009184
1-pentadecanoyl-2-arachidonoyl-GPC (15:0/20:4)*	Lipid	Phosphatidylcholine (PC)	-0.152284	-0.533754	0.603258	0.998861	M0100009122
stearoyl sphingomyelin (d18:1/18:0)	Lipid	Sphingomyelins	0.15221	0.533487	0.603438	0.998861	M0000001538
2-keto-3-deoxy-gluconate	Xenobiotics	Food Component/Plant	0.151114	0.529554	0.60608	0.998861	M0100005946
1-(1-enyl-stearoyl)-2-arachidonoyl-GPE (P-18:0/20:4)*	Lipid	Plasmalogen	0.150266	0.526516	0.608124	0.998861	M0100008999
N-lactoyl phenylalanine	Amino Acid	Lactoyl Amino Acid	-0.149179	-0.52262	0.610752	0.998861	M0100022482
2-oxindole-3-acetate	Xenobiotics	Food Component/Plant	0.148852	0.521449	0.611542	0.998861	M0100003109
1-(1-enyl-stearoyl)-GPE (P-18:0)*	Lipid	Lysoplasmalogen	0.14817	0.519006	0.613195	0.998861	M0100003001
2-hydroxyhippurate (salicylurate)	Xenobiotics	Benzoate Metabolism	0.148055	0.518591	0.613475	0.998861	M0000001869
1-(1-enyl-stearoyl)-2-linoleoyl-GPE (P-18:0/18:2)*	Lipid	Plasmalogen	0.147566	0.516841	0.614659	0.998861	M0100009225
2-palmitoyl-GPC (16:0)*	Lipid	Lysophospholipid	-0.14749	-0.516571	0.614843	0.998861	M0100001562
11-dehydrocorticosterone	Lipid	Corticosteroids	0.147288	0.515847	0.615333	0.998861	M0100002781
vanillactate	Amino Acid	Tyrosine Metabolism	-0.146833	-0.514218	0.616438	0.998861	M0100006129
S-adenosylhomocysteine (SAH)	Amino Acid	Methionine, Cysteine, SAM and Taurine Metabolism	0.146197	0.511943	0.617981	0.998861	M0000000197
cholate	Lipid	Primary Bile Acid Metabolism	-0.145986	-0.511187	0.618495	0.998861	M0000000136
1-linoleoyl-GPC (18:2)	Lipid	Lysophospholipid	0.14583	0.510627	0.618875	0.998861	M0100001395
linoleoyl ethanolamide	Lipid	Endocannabinoid	-0.144078	-0.504362	0.62314	0.998861	M0100006726
glycerol	Lipid	Glycerolipid Metabolism	-0.143628	-0.502756	0.624236	0.998861	M0000001254
2'-O-methylcytidine	Nucleotide	Pyrimidine Metabolism, Cytidine containing	-0.143411	-0.50198	0.624765	0.998861	M0100010895
2'-O-methyluridine	Nucleotide	Pyrimidine Metabolism, Uracil containing	-0.143364	-0.501811	0.624881	0.998861	M0100010896
5-methyl-2'-deoxycytidine	Nucleotide	Pyrimidine Metabolism, Cytidine containing	0.143119	0.500934	0.625479	0.998861	M0100002300
threonate	Cofactors and Vitamins	Ascorbate and Aldarate Metabolism	0.142326	0.498102	0.627415	0.998861	M0100001022
5-methylcytidine	Nucleotide	Pyrimidine Metabolism, Cytidine containing	0.140286	0.49082	0.632406	0.998861	M0100000763
fumarate	Energy	TCA Cycle	-0.139432	-0.487772	0.634501	0.998861	M0000000330
N1-methylinosine	Nucleotide	Purine Metabolism, (Hypo)Xanthine/Inosine containing	-0.139149	-0.486762	0.635197	0.998861	M0100001409
threonine	Amino Acid	Glycine, Serine and Threonine Metabolism	-0.138852	-0.485703	0.635926	0.998861	M0000000564
1-erucoyl-GPC (22:1)*	Lipid	Lysophospholipid	-0.138131	-0.48313	0.637698	0.998861	M0100002869
4-vinylphenol sulfate	Xenobiotics	Benzoate Metabolism	0.138095	0.483001	0.637787	0.998861	M0100001755
indolin-2-one	Xenobiotics	Food Component/Plant	-0.137571	-0.481135	0.639075	0.998861	M0100004318
1-margaroyl-2-arachidonoyl-GPC (17:0/20:4)*	Lipid	Phosphatidylcholine (PC)	0.136115	0.475945	0.642661	0.998861	M0100009124
5-methyluridine (ribothymidine)	Nucleotide	Pyrimidine Metabolism, Uracil containing	0.135442	0.473547	0.644322	0.998861	M0100001446
choline phosphate	Lipid	Phospholipid Metabolism	0.135141	0.472476	0.645064	0.998861	M0000000267
1-pentadecanoyl-GPC (15:0)*	Lipid	Lysophospholipid	-0.132956	-0.4647	0.650465	0.998861	M0100002173
7-hydroxyindole sulfate	Amino Acid	Tryptophan Metabolism	-0.132183	-0.46195	0.65238	0.998861	M0100009043
allantoic acid	Nucleotide	Purine Metabolism, (Hypo)Xanthine/Inosine containing	0.131773	0.46049	0.653398	0.998861	M0000000218
4-hydroxyhippurate	Xenobiotics	Benzoate Metabolism	0.130529	0.456068	0.656485	0.998861	M0100001423
creatine	Amino Acid	Creatine Metabolism	0.129954	0.454023	0.657915	0.998861	M0000001221
methionine sulfone	Amino Acid	Methionine, Cysteine, SAM and Taurine Metabolism	-0.129463	-0.45228	0.659134	0.998861	M0100004635
N-acetylphenylalanine	Amino Acid	Phenylalanine Metabolism	-0.129056	-0.450833	0.660148	0.998861	M0100001256
4-hydroxyphenylpyruvate	Amino Acid	Tyrosine Metabolism	-0.127807	-0.446398	0.663258	0.998861	M0000001141
2-hydroxy-3-methylvalerate	Amino Acid	Leucine, Isoleucine and Valine Metabolism	-0.127719	-0.446085	0.663478	0.998861	M0100001541
2-oxoadipate	Amino Acid	Lysine Metabolism	-0.127701	-0.44602	0.663524	0.998861	M0000000092
isovalerate (i5:0)	Amino Acid	Leucine, Isoleucine and Valine Metabolism	-0.127514	-0.445358	0.663989	0.998861	M0100000708
4-acetamidobenzoate	Xenobiotics	Chemical	-0.126702	-0.442475	0.666016	0.998861	M0100009413
3-(3-hydroxyphenyl)propionate sulfate	Xenobiotics	Benzoate Metabolism	0.126671	0.442364	0.666093	0.998861	M0100005391
2-arachidonoyl-GPI (20:4)*	Lipid	Lysophospholipid	0.126021	0.440059	0.667716	0.998861	M0100002470
linolenate [alpha or gamma; (18:3n3 or 6)]	Lipid	Long Chain Polyunsaturated Fatty Acid (n3 and n6)	0.12563	0.43867	0.668694	0.998861	M0100001337
serine	Amino Acid	Glycine, Serine and Threonine Metabolism	-0.125588	-0.438522	0.668799	0.998861	M0000000503
guanidinoacetate	Amino Acid	Creatine Metabolism	-0.125579	-0.438489	0.668822	0.998861	M0000000344
4-hydroxyglutamate	Amino Acid	Glutamate Metabolism	0.125515	0.438264	0.668981	0.998861	M0100002544
1-stearoyl-2-dihomo-linolenoyl-GPE (18:0/20:3n3 or 6)*	Lipid	Phosphatidylethanolamine (PE)	-0.125445	-0.438013	0.669157	0.998861	M0100009215
phosphate	Energy	Oxidative Phosphorylation	-0.124181	-0.433531	0.67232	0.998861	M0000000461
dihomo-linolenate (20:3n3 or n6)	Lipid	Long Chain Polyunsaturated Fatty Acid (n3 and n6)	-0.124129	-0.433348	0.67245	0.998861	M0100001739
N-acetylputrescine	Amino Acid	Polyamine Metabolism	-0.123877	-0.432452	0.673082	0.998861	M0000000192
gamma-glutamyl-alpha-lysine	Peptide	Gamma-glutamyl Amino Acid	-0.123843	-0.432332	0.673167	0.998861	M0100010901
1-stearyl-GPC (O-18:0)*	Lipid	Lysoplasmalogen	0.123533	0.431235	0.673943	0.998861	M0100009147
1-methyl-4-imidazoleacetate	Amino Acid	Histidine Metabolism	0.122413	0.427264	0.676753	0.998861	M0100001208
isoleucine	Amino Acid	Leucine, Isoleucine and Valine Metabolism	-0.122293	-0.42684	0.677054	0.998861	M0000000376
methionine	Amino Acid	Methionine, Cysteine, SAM and Taurine Metabolism	0.122232	0.426624	0.677207	0.998861	M0000000415
pimelate/3-methyladipate	Lipid	Fatty Acid, Dicarboxylate	-0.122199	-0.426506	0.677291	0.998861	M0100002909
dimethylglycine	Amino Acid	Glycine, Serine and Threonine Metabolism	-0.119725	-0.417744	0.683512	0.998861	M0000000806
3beta,7alpha-dihydroxy-5-cholestenoate	Lipid	Sterol	0.119485	0.416894	0.684117	0.998861	M0100001611
beta-citrylglutamate	Amino Acid	Glutamate Metabolism	0.11901	0.415215	0.685312	0.998861	M0100003271
cinnamate	Xenobiotics	Food Component/Plant	0.11894	0.414967	0.685489	0.998861	M0000001259
1-arachidoyl-2-arachidonoyl-GPC (20:0/20:4)*	Lipid	Phosphatidylcholine (PC)	0.118175	0.412257	0.68742	0.998861	M0100009126
erythronate*	Carbohydrate	Aminosugar Metabolism	-0.11817	-0.412243	0.687431	0.998861	M0100001320
N-formylkynurenine	Amino Acid	Tryptophan Metabolism	0.117569	0.410114	0.68895	0.998861	M0000000186
malate	Energy	TCA Cycle	0.117167	0.408694	0.689963	0.998861	M0000000409
myristoleate (14:1n5)	Lipid	Long Chain Monounsaturated Fatty Acid	-0.117154	-0.408647	0.689997	0.998861	M0100001198
1-palmitoyl-2-docosahexaenoyl-GPE (16:0/22:6)*	Lipid	Phosphatidylethanolamine (PE)	-0.116701	-0.407047	0.69114	0.998861	M0100008991
succinate	Energy	TCA Cycle	-0.115552	-0.402984	0.694047	0.998861	M0000000252
heptenedioate (C7:1-DC)*	Lipid	Fatty Acid, Dicarboxylate	0.115339	0.402229	0.694588	0.998861	M0100019981
3-dehydrocholate	Lipid	Secondary Bile Acid Metabolism	0.113902	0.397153	0.698228	0.998861	M0100001062
phenylacetylglycine	Peptide	Acetylated Peptides	-0.113817	-0.396851	0.698444	0.998861	M0100001275
behenoyl dihydrosphingomyelin (d18:0/22:0)*	Lipid	Dihydrosphingomyelins	0.113677	0.396358	0.698798	0.998861	M0100009026
glutarate (C5-DC)	Lipid	Fatty Acid, Dicarboxylate	0.113496	0.395719	0.699257	0.998861	M0000000339
3-hydroxypyridine sulfate	Xenobiotics	Chemical	0.112788	0.393217	0.701056	0.998861	M0100006098
biopterin	Cofactors and Vitamins	Tetrahydrobiopterin Metabolism	0.112248	0.391311	0.702427	0.998861	M0000001548
hydroxypalmitoyl sphingomyelin (d18:1/16:0(OH))**	Lipid	Sphingomyelins	-0.111003	-0.386916	0.705592	0.998861	M0100021000
butyrylcarnitine (C4)	Lipid	Fatty Acid Metabolism (also BCAA Metabolism)	0.108565	0.378317	0.711803	0.998861	M0100001054
N-methyl-GABA	Amino Acid	Glutamate Metabolism	-0.108307	-0.377408	0.71246	0.998861	M0100003152
nicotinamide	Cofactors and Vitamins	Nicotinate and Nicotinamide Metabolism	0.1074	0.374209	0.714777	0.998861	M0000000432
arachidonoylcholine	Lipid	Fatty Acid Metabolism (Acyl Choline)	-0.106653	-0.371578	0.716685	0.998861	M0100009332
taurine	Amino Acid	Methionine, Cysteine, SAM and Taurine Metabolism	-0.106243	-0.370132	0.717734	0.998861	M0000000512
N-lactoyl valine	Amino Acid	Lactoyl Amino Acid	0.10598	0.369205	0.718407	0.998861	M0100022485
1-stearoyl-2-linoleoyl-GPI (18:0/18:2)	Lipid	Phosphatidylinositol (PI)	-0.10595	-0.369099	0.718484	0.998861	M0100008994
tetradecadienoate (14:2)*	Lipid	Long Chain Polyunsaturated Fatty Acid (n3 and n6)	-0.104409	-0.363672	0.722429	0.998861	M0100020343
tauroursodeoxycholate	Lipid	Secondary Bile Acid Metabolism	0.104345	0.363447	0.722593	0.998861	M0100002912
deoxycarnitine	Lipid	Carnitine Metabolism	-0.103917	-0.361938	0.723692	0.998861	M0100001662
10-heptadecenoate (17:1n7)	Lipid	Long Chain Monounsaturated Fatty Acid	0.103833	0.361642	0.723908	0.998861	M0100001278
2'-deoxycytidine	Nucleotide	Pyrimidine Metabolism, Cytidine containing	0.103804	0.361542	0.72398	0.998861	M0100000125
hyocholate	Lipid	Secondary Bile Acid Metabolism	0.103671	0.361073	0.724322	0.998861	M0100001279
1-(1-enyl-palmitoyl)-2-oleoyl-GPE (P-16:0/18:1)*	Lipid	Plasmalogen	0.101651	0.353962	0.729509	0.998861	M0100009005
1-palmityl-2-palmitoyl-GPC (O-16:0/16:0)*	Lipid	Plasmalogen	-0.10162	-0.353854	0.729588	0.998861	M0100015586
N2,N5-diacetylornithine	Amino Acid	Urea cycle; Arginine and Proline Metabolism	-0.100767	-0.350853	0.731781	0.998861	M0100004575
docosapentaenoate (n6 DPA; 22:5n6)	Lipid	Long Chain Polyunsaturated Fatty Acid (n3 and n6)	-0.100453	-0.349748	0.732589	0.998861	M0100001580
gamma-glutamylphenylalanine	Peptide	Gamma-glutamyl Amino Acid	-0.100103	-0.348516	0.733491	0.998861	M0100000491
1-dihomo-linolenoyl-GPE (20:3n3 or 6)*	Lipid	Lysophospholipid	0.0994889	0.346358	0.735071	0.998861	M0100005371
1-palmitoleoyl-2-linoleoyl-GPC (16:1/18:2)*	Lipid	Phosphatidylcholine (PC)	-0.098699	-0.343581	0.737106	0.998861	M0100009075
1-stearoyl-2-docosapentaenoyl-GPC (18:0/22:5n6)*	Lipid	Phosphatidylcholine (PC)	0.0986019	0.34324	0.737357	0.998861	M0100009142
pentose acid*	Partially Characterized Molecules	Partially Characterized Molecules	-0.0983304	-0.342285	0.738057	0.998861	M0100021467
(14 or 15)-methylpalmitate (a17:0 or i17:0)	Lipid	Fatty Acid, Branched	0.0981255	0.341565	0.738585	0.998861	M0100002945
5-(galactosylhydroxy)-lysine	Amino Acid	Lysine Metabolism	-0.0980722	-0.341378	0.738723	0.998861	M0100002462
gamma-CEHC sulfate	Cofactors and Vitamins	Tocopherol Metabolism	0.0975178	0.339429	0.740153	0.998861	M0100020480
2-pyrrolidinone	Amino Acid	Glutamate Metabolism	-0.0975022	-0.339375	0.740193	0.998861	M0100001081
alpha-hydroxyisocaproate	Amino Acid	Leucine, Isoleucine and Valine Metabolism	-0.0973785	-0.33894	0.740512	0.998861	M0100000706
N-acetylthreonine	Amino Acid	Glycine, Serine and Threonine Metabolism	-0.0965356	-0.335978	0.742689	0.998861	M0100001274
indoleacrylate	Amino Acid	Tryptophan Metabolism	-0.096318	-0.335214	0.743251	0.998861	M0100000800
linoleate (18:2n6)	Lipid	Long Chain Polyunsaturated Fatty Acid (n3 and n6)	0.094688	0.329489	0.747466	0.998861	M0000000180
1-margaroyl-2-oleoyl-GPC (17:0/18:1)*	Lipid	Phosphatidylcholine (PC)	-0.0942424	-0.327925	0.748619	0.998861	M0100009036
10-undecenoate (11:1n1)	Lipid	Medium Chain Fatty Acid	-0.0941751	-0.327688	0.748794	0.998861	M0100001197
pimelate (C7-DC)	Lipid	Fatty Acid, Dicarboxylate	-0.0940747	-0.327336	0.749053	0.998861	M0100000101
3,5-dichloro-2,6-dihydroxybenzoic acid	Xenobiotics	Chemical	0.0940351	0.327197	0.749156	0.998861	M0100021324
mevalonolactone	Lipid	Mevalonate Metabolism	-0.0929231	-0.323294	0.752037	0.998861	M0100000772
palmitoyl dihydrosphingomyelin (d18:0/16:0)*	Lipid	Dihydrosphingomyelins	-0.0917009	-0.319005	0.755207	0.998861	M0100008954
1-margaroyl-2-linoleoyl-GPC (17:0/18:2)*	Lipid	Phosphatidylcholine (PC)	0.0916048	0.318668	0.755456	0.998861	M0100009037
1-linolenoyl-GPC (18:3)*	Lipid	Lysophospholipid	0.0915278	0.318398	0.755656	0.998861	M0100005350
flavin adenine dinucleotide (FAD)	Cofactors and Vitamins	Riboflavin Metabolism	-0.091467	-0.318185	0.755814	0.998861	M0000000327
gamma-glutamylglutamate	Peptide	Gamma-glutamyl Amino Acid	0.089693	0.311963	0.760423	0.998861	M0000000331
butyrylglycine	Lipid	Fatty Acid Metabolism (also BCAA Metabolism)	0.0891945	0.310215	0.761719	0.998861	M0100001151
pentadecanoate (15:0)	Lipid	Long Chain Saturated Fatty Acid	0.088575	0.308044	0.763331	0.998861	M0000000980
1-stearoyl-2-docosahexaenoyl-GPE (18:0/22:6)*	Lipid	Phosphatidylethanolamine (PE)	0.0881088	0.306409	0.764544	0.998861	M0100008992
1-oleoylglycerol (18:1)	Lipid	Monoacylglycerol	0.0876755	0.304891	0.765672	0.998861	M0100000924
caprate (10:0)	Lipid	Medium Chain Fatty Acid	0.0874088	0.303956	0.766367	0.998861	M0000000888
4-acetamidobutanoate	Amino Acid	Polyamine Metabolism	0.0867308	0.301581	0.768134	0.998861	M0000001113
7-ketodeoxycholate	Lipid	Secondary Bile Acid Metabolism	-0.086501	-0.300776	0.768733	0.998861	M0100001063
2,3-dihydroxyisovalerate	Xenobiotics	Food Component/Plant	-0.0858403	-0.298461	0.770456	0.998861	M0100002417
N-acetylmethionine	Amino Acid	Methionine, Cysteine, SAM and Taurine Metabolism	0.0857757	0.298235	0.770625	0.998861	M0000001083
serotonin	Amino Acid	Tryptophan Metabolism	0.085199	0.296215	0.77213	0.998861	M0000000504
1-linoleoyl-GPG (18:2)*	Lipid	Lysophospholipid	-0.0849961	-0.295504	0.772659	0.998861	M0100009227
formiminoglutamate	Amino Acid	Histidine Metabolism	-0.0848041	-0.294832	0.773161	0.998861	M0100002500
1-palmitoyl-GPE (16:0)	Lipid	Lysophospholipid	-0.0845162	-0.293824	0.773913	0.998861	M0100001567
dihomo-linoleate (20:2n6)	Lipid	Long Chain Polyunsaturated Fatty Acid (n3 and n6)	-0.0844586	-0.293622	0.774063	0.998861	M0000001231
sphingomyelin (d18:1/20:1, d18:2/20:0)*	Lipid	Sphingomyelins	0.0841417	0.292513	0.774891	0.998861	M0100006292
beta-guanidinopropanoate	Xenobiotics	Food Component/Plant	0.0813811	0.28285	0.782111	0.998861	M0100001411
octadecenedioylcarnitine (C18:1-DC)*	Lipid	Fatty Acid Metabolism (Acyl Carnitine, Dicarboxylate)	0.0811749	0.282129	0.782651	0.998861	M0100005996
acetoacetate	Lipid	Ketone Bodies	0.0798507	0.277497	0.786121	0.998861	M0000001218
N-acetylglucosaminylasparagine	Carbohydrate	Aminosugar Metabolism	-0.0793155	-0.275625	0.787525	0.998861	M0000001215
5-hydroxyindoleacetate	Amino Acid	Tryptophan Metabolism	-0.0788478	-0.27399	0.788752	0.998861	M0000000071
phenylpyruvate	Amino Acid	Phenylalanine Metabolism	0.0784971	0.272764	0.789672	0.998861	M0000000241
daidzein 7-O-glucuronide	Xenobiotics	Food Component/Plant	-0.078318	-0.272138	0.790142	0.998861	M0100020206
7alpha-hydroxy-3-oxo-4-cholestenoate (7-Hoca)	Lipid	Sterol	0.0773146	0.26863	0.792777	0.998861	M0100001609
heneicosapentaenoate (21:5n3)	Lipid	Long Chain Polyunsaturated Fatty Acid (n3 and n6)	0.0762608	0.264947	0.795547	0.998861	M0100015797
1-palmitoyl-2-arachidonoyl-GPC (16:0/20:4n6)	Lipid	Phosphatidylcholine (PC)	-0.0760168	-0.264094	0.796188	0.998861	M0100008914
ascorbic acid 2-sulfate	Cofactors and Vitamins	Ascorbate and Aldarate Metabolism	0.0743874	0.258401	0.800476	0.998861	M0100009329
hexanoylcarnitine (C6)	Lipid	Fatty Acid Metabolism (Acyl Carnitine, Medium Chain)	-0.0736925	-0.255974	0.802306	0.998861	M0100000781
1-arachidonoyl-GPC (20:4n6)*	Lipid	Lysophospholipid	0.0736772	0.255921	0.802346	0.998861	M0100001551
N-acetyl-2-aminooctanoate*	Lipid	Fatty Acid, Amino	-0.0730258	-0.253646	0.804063	0.998861	M0100020204
dihydroferulic acid sulfate	Xenobiotics	Food Component/Plant	0.0728335	0.252974	0.80457	0.998861	M0100020272
lignoceroyl sphingomyelin (d18:1/24:0)	Lipid	Sphingomyelins	0.0727623	0.252726	0.804757	0.998861	M0100006298
ribonate	Carbohydrate	Pentose Metabolism	-0.0720537	-0.250252	0.806626	0.998861	M0100001007
1-methyl-5-imidazolelactate	Amino Acid	Histidine Metabolism	-0.0709138	-0.246273	0.809633	0.998861	M0100021478
corticosterone	Lipid	Corticosteroids	0.070366	0.244361	0.81108	0.998861	M0000000272
mannitol/sorbitol	Carbohydrate	Fructose, Mannose and Galactose Metabolism	-0.0700235	-0.243165	0.811984	0.998861	M0100001740
N-palmitoylglycine	Lipid	Fatty Acid Metabolism (Acyl Glycine)	-0.0699406	-0.242876	0.812203	0.998861	M0100003686
sphingomyelin (d18:2/18:1)*	Lipid	Sphingomyelins	-0.0697182	-0.2421	0.812791	0.998861	M0100015788
1-(1-enyl-palmitoyl)-2-arachidonoyl-GPE (P-16:0/20:4)*	Lipid	Plasmalogen	0.0695841	0.241632	0.813145	0.998861	M0100009002
1-docosahexaenoyl-GPE (22:6)*	Lipid	Lysophospholipid	0.0689242	0.23933	0.814889	0.998861	M0100002060
phosphoethanolamine	Lipid	Phospholipid Metabolism	-0.0688369	-0.239025	0.81512	0.998861	M0000001026
glycosyl-N-palmitoyl-sphingosine (d18:1/16:0)	Lipid	Hexosylceramides (HCER)	-0.0670568	-0.232816	0.819828	0.998861	M0100009272
guaiacol sulfate	Xenobiotics	Benzoate Metabolism	0.0665935	0.2312	0.821055	0.998861	M0100004208
palmitoylcholine	Lipid	Fatty Acid Metabolism (Acyl Choline)	-0.0665464	-0.231036	0.821179	0.998861	M0100009233
erythritol	Xenobiotics	Food Component/Plant	-0.0642805	-0.223136	0.827183	0.998861	M0100000846
1-(1-enyl-palmitoyl)-2-oleoyl-GPC (P-16:0/18:1)*	Lipid	Plasmalogen	0.0642181	0.222918	0.827348	0.998861	M0100009007
1-palmityl-GPC (O-16:0)	Lipid	Lysoplasmalogen	0.0639483	0.221978	0.828064	0.998861	M0100000611
10-nonadecenoate (19:1n9)	Lipid	Long Chain Monounsaturated Fatty Acid	0.0632213	0.219444	0.829993	0.998861	M0100001277
1-linoleoyl-2-arachidonoyl-GPE (18:2/20:4)*	Lipid	Phosphatidylethanolamine (PE)	0.0613758	0.213014	0.834892	0.998861	M0100009222
1-myristoyl-2-palmitoyl-GPC (14:0/16:0)	Lipid	Phosphatidylcholine (PC)	-0.0613134	-0.212796	0.835058	0.998861	M0100000672
S-(3-hydroxypropyl)mercapturic acid (HPMA)	Xenobiotics	Chemical	0.0612498	0.212575	0.835227	0.998861	M0100004568
N-acetylpyrraline	Xenobiotics	Food Component/Plant	0.0611052	0.212071	0.835611	0.998861	M0100006120
alpha-tocopherol	Cofactors and Vitamins	Tocopherol Metabolism	-0.0601675	-0.208805	0.838103	0.998861	M0000001105
adenosine 5'-monophosphate (AMP)	Nucleotide	Purine Metabolism, Adenine containing	0.0596939	0.207155	0.839362	0.998861	M0000000209
acetylcarnitine (C2)	Lipid	Fatty Acid Metabolism (Acyl Carnitine, Short Chain)	-0.0584769	-0.202917	0.8426	0.998861	M0100000802
hydroquinone sulfate	Xenobiotics	Drug - Topical Agents	-0.0582847	-0.202248	0.843111	0.998861	M0100001604
delta-CEHC sulfate	Cofactors and Vitamins	Tocopherol Metabolism	0.0579809	0.20119	0.84392	0.998861	M0100020484
gamma-glutamylhistidine	Peptide	Gamma-glutamyl Amino Acid	-0.0578065	-0.200583	0.844384	0.998861	M0000001235
N-acetylserine	Amino Acid	Glycine, Serine and Threonine Metabolism	0.0577523	0.200394	0.844528	0.998861	M0100001851
(16 or 17)-methylstearate (a19:0 or i19:0)	Lipid	Fatty Acid, Branched	-0.0576487	-0.200033	0.844804	0.998861	M0100002356
hypotaurine	Amino Acid	Methionine, Cysteine, SAM and Taurine Metabolism	0.0571061	0.198145	0.846249	0.998861	M0000000358
oleoyl-linolenoyl-glycerol (18:1/18:3) [2]*	Lipid	Diacylglycerol	0.0568244	0.197164	0.846999	0.998861	M0100010944
oxalate (ethanedioate)	Cofactors and Vitamins	Ascorbate and Aldarate Metabolism	-0.0566538	-0.19657	0.847454	0.998861	M0100000841
1-oleoyl-2-arachidonoyl-GPE (18:1/20:4)*	Lipid	Phosphatidylethanolamine (PE)	-0.0559944	-0.194275	0.849211	0.998861	M0100009219
nisinate (24:6n3)	Lipid	Long Chain Polyunsaturated Fatty Acid (n3 and n6)	-0.0555734	-0.19281	0.850333	0.998861	M0100015785
cis-3,4-methyleneheptanoylglycine	Lipid	Fatty Acid Metabolism (Acyl Glycine)	-0.0555344	-0.192674	0.850437	0.998861	M0100021992
stachydrine	Xenobiotics	Food Component/Plant	-0.055448	-0.192373	0.850667	0.998861	M0100001296
isovalerylglycine	Amino Acid	Leucine, Isoleucine and Valine Metabolism	0.0553282	0.191957	0.850986	0.998861	M0100001452
genistein	Xenobiotics	Food Component/Plant	-0.0551808	-0.191443	0.851379	0.998861	M0100001221
1-(1-enyl-palmitoyl)-2-palmitoyl-GPC (P-16:0/16:0)*	Lipid	Plasmalogen	0.05514	0.191302	0.851488	0.998861	M0100009162
linoleoyl-linoleoyl-glycerol (18:2/18:2) [1]*	Lipid	Diacylglycerol	0.0550296	0.190917	0.851782	0.998861	M0100010941
p-cresol glucuronide*	Amino Acid	Tyrosine Metabolism	-0.0547156	-0.189825	0.852619	0.998861	M0100006191
isovalerylcarnitine (C5)	Amino Acid	Leucine, Isoleucine and Valine Metabolism	0.0546476	0.189588	0.852801	0.998861	M0100001393
13-HODE + 9-HODE	Lipid	Fatty Acid, Monohydroxy	-0.0530353	-0.183978	0.857103	0.998861	M0100002196
palmitate (16:0)	Lipid	Long Chain Saturated Fatty Acid	-0.0530016	-0.183861	0.857192	0.998861	M0000000424
sedoheptulose	Carbohydrate	Pentose Metabolism	0.0527299	0.182916	0.857918	0.998861	M0100002619
oleoyl ethanolamide	Lipid	Endocannabinoid	0.0527194	0.18288	0.857946	0.998861	M0000001137
nicotinamide riboside	Cofactors and Vitamins	Nicotinate and Nicotinamide Metabolism	-0.0519097	-0.180063	0.860108	0.998861	M0100001310
methionine sulfoxide	Amino Acid	Methionine, Cysteine, SAM and Taurine Metabolism	0.0518748	0.179942	0.860201	0.998861	M0100000039
2-aminoheptanoate	Lipid	Fatty Acid, Amino	-0.051284	-0.177887	0.861779	0.998861	M0100004542
9,10-DiHOME	Lipid	Fatty Acid, Dihydroxy	0.0511821	0.177533	0.862051	0.998861	M0000000179
maltol sulfate	Xenobiotics	Food Component/Plant	-0.0511532	-0.177432	0.862129	0.998861	M0100006106
daidzein	Xenobiotics	Food Component/Plant	-0.0511305	-0.177353	0.862189	0.998861	M0100001219
gamma-glutamylthreonine	Peptide	Gamma-glutamyl Amino Acid	-0.0511015	-0.177253	0.862267	0.998861	M0100001314
arginine	Amino Acid	Urea cycle; Arginine and Proline Metabolism	0.0508998	0.176551	0.862806	0.998861	M0000000231
5-dodecenoate (12:1n7)	Lipid	Medium Chain Fatty Acid	-0.0497648	-0.172604	0.865839	0.998861	M0100001232
5-methylthioadenosine (MTA)	Amino Acid	Polyamine Metabolism	0.0497508	0.172556	0.865877	0.998861	M0000000212
pyridoxal	Cofactors and Vitamins	Vitamin B6 Metabolism	-0.0496937	-0.172357	0.86603	0.998861	M0000000491
lysine	Amino Acid	Lysine Metabolism	-0.0483429	-0.167661	0.869643	0.998861	M0000000407
alpha-CEHC glucuronide*	Cofactors and Vitamins	Tocopherol Metabolism	0.0481156	0.166871	0.870251	0.998861	M0100003101
mannonate*	Xenobiotics	Food Component/Plant	0.048092	0.166788	0.870314	0.998861	M0100003695
glycerol 3-phosphate	Lipid	Glycerolipid Metabolism	0.0474928	0.164706	0.871917	0.998861	M0100000258
maleoylcarnitine	Xenobiotics	Drug - Other	0.04714	0.16348	0.872862	0.998861	M0100006629
palmitoyl-linoleoyl-glycerol (16:0/18:2) [2]*	Lipid	Diacylglycerol	-0.0468809	-0.162579	0.873555	0.998861	M0100009055
cystine	Amino Acid	Methionine, Cysteine, SAM and Taurine Metabolism	-0.0460752	-0.159779	0.875713	0.998861	M0000000279
1-linoleoyl-GPE (18:2)*	Lipid	Lysophospholipid	0.0457188	0.15854	0.876668	0.998861	M0100001570
laurate (12:0)	Lipid	Medium Chain Fatty Acid	0.045704	0.158489	0.876707	0.998861	M0000000181
glycerophosphoethanolamine	Lipid	Phospholipid Metabolism	0.0454943	0.15776	0.877269	0.998861	M0100001620
arachidonate (20:4n6)	Lipid	Long Chain Polyunsaturated Fatty Acid (n3 and n6)	0.0452682	0.156975	0.877875	0.998861	M0000000229
heptadecatrienoate (17:3)*	Lipid	Long Chain Polyunsaturated Fatty Acid (n3 and n6)	-0.0447552	-0.155192	0.87925	0.998861	M0100020715
1-(1-enyl-palmitoyl)-2-arachidonoyl-GPC (P-16:0/20:4)*	Lipid	Plasmalogen	0.0442235	0.153345	0.880675	0.998861	M0100009014
xanthurenate	Amino Acid	Tryptophan Metabolism	-0.043921	-0.152294	0.881486	0.998861	M0100000015
N-formylanthranilic acid	Amino Acid	Tryptophan Metabolism	0.0434489	0.150654	0.882752	0.998861	M0100004561
1-palmitoyl-2-stearoyl-GPC (16:0/18:0)	Lipid	Phosphatidylcholine (PC)	0.0434416	0.150628	0.882771	0.998861	M0100008921
1-pentadecanoyl-2-linoleoyl-GPC (15:0/18:2)*	Lipid	Phosphatidylcholine (PC)	-0.0432875	-0.150093	0.883185	0.998861	M0100009035
1-nisinoyl-GPC (24:6)*	Lipid	Lysophospholipid	-0.0431539	-0.149629	0.883543	0.998861	M0100020781
glycohyodeoxycholate	Lipid	Secondary Bile Acid Metabolism	0.0430146	0.149145	0.883916	0.998861	M0100003868
4-guanidinobutanoate	Amino Acid	Guanidino and Acetamido Metabolism	0.0430078	0.149121	0.883935	0.998861	M0100000096
1-arachidonoyl-GPE (20:4n6)*	Lipid	Lysophospholipid	0.0428402	0.148539	0.884384	0.998861	M0100001571
3-hydroxy-2-methylpyridine sulfate	Xenobiotics	Chemical	0.0426321	0.147816	0.884942	0.998861	M0100020975
cis-4-decenoylcarnitine (C10:1)	Lipid	Fatty Acid Metabolism (Acyl Carnitine, Monounsaturated)	-0.0422952	-0.146646	0.885846	0.998861	M0100002259
1-(1-enyl-palmitoyl)-2-docosahexaenoyl-GPE (P-16:0/22:6)*	Lipid	Plasmalogen	-0.0421931	-0.146291	0.88612	0.998861	M0100009000
ferulic acid 4-sulfate	Xenobiotics	Food Component/Plant	0.0410334	0.142264	0.889232	0.998861	M0100005389
sphingomyelin (d18:1/17:0, d17:1/18:0, d19:1/16:0)	Lipid	Sphingomyelins	0.0406597	0.140966	0.890236	0.998861	M0100008920
1-stearoyl-2-oleoyl-GPE (18:0/18:1)	Lipid	Phosphatidylethanolamine (PE)	0.0405623	0.140628	0.890497	0.998861	M0100001856
2-myristoyl-GPC (14:0)*	Lipid	Lysophospholipid	-0.0391689	-0.135789	0.894239	0.998861	M0100001563
ethyl beta-glucopyranoside	Xenobiotics	Food Component/Plant	-0.0390371	-0.135332	0.894593	0.998861	M0100020377
2-hydroxyglutarate	Lipid	Fatty Acid, Dicarboxylate	0.0383874	0.133076	0.896339	0.998861	M0100002070
malonate	Lipid	Fatty Acid Synthesis	0.0383176	0.132834	0.896526	0.998861	M0000000818
bilirubin degradation product, C17H20N2O5 (1)**	Partially Characterized Molecules	Partially Characterized Molecules	0.0368525	0.127747	0.900465	0.998861	M0100022008
N-acetylhistidine	Amino Acid	Histidine Metabolism	-0.0365354	-0.126647	0.901317	0.998861	M0100001293
N-methylproline	Amino Acid	Urea cycle; Arginine and Proline Metabolism	-0.0363054	-0.125849	0.901936	0.998861	M0100001956
fructosyllysine	Amino Acid	Lysine Metabolism	0.0354466	0.122868	0.904246	0.998861	M0100005373
genistein glucuronide*	Xenobiotics	Food Component/Plant	-0.0352653	-0.122239	0.904733	0.998861	M0100020216
phenyllactate (PLA)	Amino Acid	Phenylalanine Metabolism	-0.0348923	-0.120944	0.905737	0.998861	M0100000774
N6-carboxymethyllysine	Carbohydrate	Advanced Glycation End-product	-0.0346293	-0.120031	0.906444	0.998861	M0100001768
hexadecatrienoate (16:3n3)	Lipid	Long Chain Polyunsaturated Fatty Acid (n3 and n6)	0.0346114	0.119969	0.906493	0.998861	M0100009393
daidzein sulfate (2)	Xenobiotics	Food Component/Plant	0.0345328	0.119697	0.906704	0.998861	M0100006363
branched-chain, straight-chain, or cyclopropyl 10:1 fatty acid (1)*	Partially Characterized Molecules	Partially Characterized Molecules	0.0335922	0.116432	0.909236	0.998861	M0100021666
caffeic acid sulfate	Xenobiotics	Food Component/Plant	-0.0331352	-0.114847	0.910466	0.998861	M0100009337
picolinate	Amino Acid	Tryptophan Metabolism	-0.0329045	-0.114046	0.911087	0.998861	M0000001022
carnitine	Lipid	Carnitine Metabolism	0.0325811	0.112924	0.911958	0.998861	M0100000007
phosphatidylcholine (18:0/20:2, 20:0/18:2)*	Lipid	Phosphatidylcholine (PC)	0.0324358	0.11242	0.912349	0.998861	M0100009364
docosahexaenoate (DHA; 22:6n3)	Lipid	Long Chain Polyunsaturated Fatty Acid (n3 and n6)	0.0317073	0.109892	0.914311	0.998861	M0100000665
thymine	Nucleotide	Pyrimidine Metabolism, Thymine containing	0.0310256	0.107528	0.916147	0.998861	M0000000882
bilirubin degradation product, C17H20N2O5 (2)**	Partially Characterized Molecules	Partially Characterized Molecules	0.0309314	0.107201	0.916401	0.998861	M0100022009
1-stearoyl-2-arachidonoyl-GPS (18:0/20:4)	Lipid	Phosphatidylserine (PS)	0.0302199	0.104733	0.918318	0.998861	M0100001872
stearate (18:0)	Lipid	Long Chain Saturated Fatty Acid	-0.030193	-0.104639	0.918391	0.998861	M0000000439
1-oleoyl-2-linoleoyl-GPE (18:1/18:2)*	Lipid	Phosphatidylethanolamine (PE)	-0.0296062	-0.102604	0.919972	0.998861	M0100009078
sphingomyelin (d18:1/22:1, d18:2/22:0, d16:1/24:1)*	Lipid	Sphingomyelins	0.0288484	0.0999753	0.922015	0.998861	M0100006295
3-(3-hydroxyphenyl)propionate	Xenobiotics	Benzoate Metabolism	-0.0282492	-0.0978972	0.92363	0.998861	M0100001624
dihydroorotate	Nucleotide	Pyrimidine Metabolism, Orotate containing	0.0264384	0.0916174	0.928514	0.998861	M0000000923
1-palmityl-2-stearoyl-GPC (O-16:0/18:0)*	Lipid	Plasmalogen	0.0257415	0.0892006	0.930394	0.998861	M0100010966
N-acetyltryptophan	Amino Acid	Tryptophan Metabolism	0.0245279	0.0849926	0.933669	0.998861	M0100001254
1-behenoyl-GPC (22:0)	Lipid	Lysophospholipid	0.0243765	0.0844676	0.934077	0.998861	M0100002868
succinoyltaurine	Amino Acid	Methionine, Cysteine, SAM and Taurine Metabolism	-0.0228291	-0.079103	0.938254	0.998861	M0100021220
N,N,N-trimethyl-alanylproline betaine (TMAP)	Amino Acid	Urea cycle; Arginine and Proline Metabolism	-0.0226566	-0.0785049	0.93872	0.998861	M0100020217
12,13-DiHOME	Lipid	Fatty Acid, Dihydroxy	0.0218408	0.075677	0.940923	0.998861	M0000000062
oleate/vaccenate (18:1)	Lipid	Long Chain Monounsaturated Fatty Acid	0.0214464	0.0743097	0.941988	0.998861	M0100008930
ribitol	Carbohydrate	Pentose Metabolism	-0.020667	-0.071608	0.944094	0.998861	M0100000406
cytidine	Nucleotide	Pyrimidine Metabolism, Cytidine containing	-0.0203129	-0.0703806	0.94505	0.998861	M0000000827
1-ribosyl-imidazoleacetate*	Amino Acid	Histidine Metabolism	0.020201	0.0699928	0.945352	0.998861	M0100001668
argininate*	Amino Acid	Urea cycle; Arginine and Proline Metabolism	-0.0200956	-0.0696274	0.945637	0.998861	M0100002769
5-hydroxylysine	Amino Acid	Lysine Metabolism	-0.0200102	-0.0693311	0.945868	0.998861	M0100000054
glycitein glucuronide (2)*	Xenobiotics	Food Component/Plant	0.019832	0.0687137	0.946349	0.998861	M0100021011
dodecadienoate (12:2)*	Lipid	Fatty Acid, Dicarboxylate	-0.0197074	-0.0682816	0.946686	0.998861	M0100020478
1-dihomo-linolenoyl-GPC (20:3n3 or 6)*	Lipid	Lysophospholipid	-0.0182736	-0.0633121	0.95056	0.998861	M0100001552
N-alpha-acetylornithine	Amino Acid	Urea cycle; Arginine and Proline Metabolism	-0.0182242	-0.0631409	0.950694	0.998861	M0100000285
stearidonate (18:4n3)	Lipid	Long Chain Polyunsaturated Fatty Acid (n3 and n6)	0.0182162	0.0631133	0.950715	0.998861	M0100001229
ursocholate	Lipid	Secondary Bile Acid Metabolism	0.017873	0.0619239	0.951643	0.998861	M0100002913
beta-muricholate	Lipid	Primary Bile Acid Metabolism	-0.0176412	-0.0611204	0.95227	0.998861	M0100001066
1-(1-enyl-palmitoyl)-GPE (P-16:0)*	Lipid	Lysoplasmalogen	0.0175583	0.060833	0.952494	0.998861	M0100003000
hippurate	Xenobiotics	Benzoate Metabolism	-0.0169583	-0.0587537	0.954115	0.998861	M0100000014
linoleoylcholine*	Lipid	Fatty Acid Metabolism (Acyl Choline)	0.0156321	0.0541579	0.957701	0.998861	M0100015760
sphingomyelin (d18:1/14:0, d16:1/16:0)*	Lipid	Sphingomyelins	-0.0154937	-0.0536784	0.958075	0.998861	M0100004328
1-palmitoyl-2-pentadecanoyl-GPC (16:0/15:0)*	Lipid	Phosphatidylcholine (PC)	-0.015268	-0.0528959	0.958685	0.998861	M0100016019
1-stearyl-2-arachidonoyl-GPC (O-18:0/20:4)*	Lipid	Plasmalogen	-0.0145077	-0.0502613	0.960741	0.998861	M0100009019
N-acetylglutamine	Amino Acid	Glutamate Metabolism	0.0137231	0.0475426	0.962863	0.998861	M0100001253
beta-alanine	Nucleotide	Pyrimidine Metabolism, Uracil containing	0.0134489	0.0465926	0.963604	0.998861	M0000000244
hexadecadienoate (16:2n6)	Lipid	Long Chain Polyunsaturated Fatty Acid (n3 and n6)	-0.013378	-0.0463468	0.963796	0.998861	M0100009394
1-linoleoyl-2-arachidonoyl-GPC (18:2/20:4n6)*	Lipid	Phosphatidylcholine (PC)	0.012896	0.0446769	0.9651	0.998861	M0100009131
2-hydroxydecanoate	Lipid	Fatty Acid, Monohydroxy	0.0128108	0.0443816	0.96533	0.998861	M0100004089
1-palmitoyl-2-arachidonoyl-GPE (16:0/20:4)*	Lipid	Phosphatidylethanolamine (PE)	0.0125778	0.0435742	0.96596	0.998861	M0100008990
eicosenedioate (C20:1-DC)*	Lipid	Fatty Acid, Dicarboxylate	-0.0118891	-0.0411879	0.967823	0.998861	M0100021105
palmitoleate (16:1n7)	Lipid	Long Chain Monounsaturated Fatty Acid	0.011401	0.0394967	0.969144	0.998861	M0000000452
1,5-anhydroglucitol (1,5-AG)	Carbohydrate	Glycolysis, Gluconeogenesis, and Pyruvate Metabolism	-0.0108655	-0.0376413	0.970593	0.998861	M0100000580
myo-inositol	Lipid	Inositol Metabolism	0.0105468	0.0365373	0.971455	0.998861	M0000000363
glycerophosphoinositol*	Lipid	Phospholipid Metabolism	-0.010473	-0.0362814	0.971655	0.998861	M0100001621
glycerate	Carbohydrate	Glycolysis, Gluconeogenesis, and Pyruvate Metabolism	0.0104012	0.0360327	0.971849	0.998861	M0000001052
3beta-hydroxy-5-cholestenoate	Lipid	Sterol	0.00998976	0.0346073	0.972962	0.998861	M0100006370
cholesterol	Lipid	Sterol	0.00991113	0.0343348	0.973175	0.998861	M0000000266
1-palmitoyl-2-linoleoyl-GPC (16:0/18:2)	Lipid	Phosphatidylcholine (PC)	0.00977539	0.0338646	0.973542	0.998861	M0000001537
branched chain 14:0 dicarboxylic acid**	Lipid	Fatty Acid, Dicarboxylate	0.00930715	0.0322423	0.974809	0.998861	M0100021374
myristate (14:0)	Lipid	Long Chain Saturated Fatty Acid	0.00910457	0.0315405	0.975357	0.998861	M0000000519
docosapentaenoate (n3 DPA; 22:5n3)	Lipid	Long Chain Polyunsaturated Fatty Acid (n3 and n6)	0.00813254	0.0281729	0.977987	0.998861	M0100001181
pyrraline	Xenobiotics	Food Component/Plant	0.00810109	0.0280639	0.978072	0.998861	M0100001767
N1-methyl-4-pyridone-3-carboxamide	Cofactors and Vitamins	Nicotinate and Nicotinamide Metabolism	-0.00773899	-0.0268095	0.979052	0.998861	M0100001469
2-methylserine	Amino Acid	Glycine, Serine and Threonine Metabolism	0.00770155	0.0266797	0.979154	0.998861	M0100009246
histamine	Amino Acid	Histidine Metabolism	-0.0075035	-0.0259936	0.97969	0.998861	M0000000354
1-palmityl-2-linoleoyl-GPC (O-16:0/18:2)*	Lipid	Plasmalogen	-0.00738515	-0.0255836	0.98001	0.998861	M0100009134
heme	Cofactors and Vitamins	Hemoglobin and Porphyrin Metabolism	0.00646267	0.0223878	0.982507	0.998861	M0100001386
1-arachidoyl-GPC (20:0)	Lipid	Lysophospholipid	0.0063267	0.0219168	0.982875	0.998861	M0100001384
thioproline	Xenobiotics	Chemical	-0.00607462	-0.0210435	0.983557	0.998861	M0100009232
N,N-dimethylalanine	Amino Acid	Alanine and Aspartate Metabolism	-0.00533901	-0.0184951	0.985548	0.998861	M0100020371
1-palmitoyl-2-linoleoyl-GPE (16:0/18:2)	Lipid	Phosphatidylethanolamine (PE)	-0.00503813	-0.0174528	0.986362	0.998861	M0100001870
3-carboxy-4-methyl-5-propyl-2-furanpropanoate (CMPF)	Lipid	Fatty Acid, Dicarboxylate	-0.00443166	-0.0153519	0.988004	0.998861	M0100001178
1-lignoceroyl-GPC (24:0)	Lipid	Lysophospholipid	0.00436805	0.0151315	0.988176	0.998861	M0100002873
gamma-tocopherol/beta-tocopherol	Cofactors and Vitamins	Tocopherol Metabolism	0.00359924	0.0124682	0.990257	0.998861	M0100008998
1-adrenoyl-GPC (22:4)*	Lipid	Lysophospholipid	-0.00331907	-0.0114977	0.991015	0.998861	M0100002871
gamma-glutamyltryptophan	Peptide	Gamma-glutamyl Amino Acid	-0.00281017	-0.00973474	0.992393	0.998861	M0100001295
nonadecanoate (19:0)	Lipid	Long Chain Saturated Fatty Acid	-0.00270197	-0.00935993	0.992686	0.998861	M0000000892
1-methylnicotinamide	Cofactors and Vitamins	Nicotinate and Nicotinamide Metabolism	0.00244459	0.00846833	0.993382	0.998861	M0000000055
sphingomyelin (d18:2/23:0, d18:1/23:1, d17:1/24:1)*	Lipid	Sphingomyelins	0.00204061	0.00706888	0.994476	0.998861	M0100008956
2-hydroxyquinoline	Xenobiotics	Food Component/Plant	-0.00156096	-0.00540735	0.995774	0.998861	M0100002385
aconitate [cis or trans]	Energy	TCA Cycle	-0.00134552	-0.00466102	0.996358	0.998861	M0100001359
4-allylphenol sulfate	Xenobiotics	Food Component/Plant	0.000820929	0.00284378	0.997778	0.99903	M0100001868
sphingomyelin (d18:1/18:1, d18:2/18:0)	Lipid	Sphingomyelins	-0.000181947	-0.000630283	0.999507	0.999507	M0100002106

## Sheet: PAMetab_Corr_BL
metab.id	CHEMICAL_NAME	SUPER_PATHWAY	SUB_PATHWAY	est_0	est_1	lci	uci	pval	msg	adj.pval
M0100015882	glycosyl ceramide (d18:1/20:0, d16:1/22:0)*	Lipid	Hexosylceramides (HCER)	-0.458221	0.237286	-1.25552	-0.135494	0.0188528	Each Group had at least 5 samples.	0.930408
M0100005372	1-(1-enyl-oleoyl)-GPE (P-18:1)*	Lipid	Lysoplasmalogen	0.70889	-0.293219	0.0361139	1.9681	0.0444117	Each Group had at least 5 samples.	0.930408
M0100002763	nicotinamide N-oxide	Cofactors and Vitamins	Nicotinate and Nicotinamide Metabolism	0.199192	-0.374415	-0.100112	1.24733	0.08875	Each Group had at least 5 samples.	0.930408
M0100002113	cysteine sulfinic acid	Amino Acid	Methionine, Cysteine, SAM and Taurine Metabolism	0.451814	-0.239184	-0.24736	1.62935	0.125432	Each Group had at least 5 samples.	0.930408
M0100008931	indoxyl glucuronide	Amino Acid	Tryptophan Metabolism	-0.286619	0.203875	-1.14583	0.16484	0.129013	Each Group had at least 5 samples.	0.930408
M0100001466	3-methylcytidine	Nucleotide	Pyrimidine Metabolism, Cytidine containing	0.364643	-0.248162	-0.246123	1.47173	0.139761	Each Group had at least 5 samples.	0.930408
M0100009181	1-stearoyl-2-oleoyl-GPI (18:0/18:1)*	Lipid	Phosphatidylinositol (PI)	-0.294518	0.208615	-1.20542	0.199152	0.146655	Each Group had at least 5 samples.	0.930408
M0100015755	ceramide (d18:1/20:0, d16:1/22:0, d20:1/18:0)*	Lipid	Ceramides	-0.285427	0.203161	-1.17115	0.193971	0.14684	Each Group had at least 5 samples.	0.930408
M0100001509	2-methylbutyrylcarnitine (C5)	Amino Acid	Leucine, Isoleucine and Valine Metabolism	0.280003	-0.240123	-0.262256	1.30251	0.17125	Each Group had at least 5 samples.	0.930408
M0100022172	perfluorohexanesulfonate (PFHxS)	Xenobiotics	Chemical	0.2086	-0.222622	-0.304507	1.16695	0.226321	Each Group had at least 5 samples.	0.930408
M0000001036	gamma-glutamylcysteine	Peptide	Gamma-glutamyl Amino Acid	0.148266	-0.262377	-0.292405	1.11369	0.228771	Each Group had at least 5 samples.	0.930408
M0000001206	isocitrate	Energy	TCA Cycle	-0.228164	0.168802	-1.0773	0.283369	0.229825	Each Group had at least 5 samples.	0.930408
M0100000943	2-oleoylglycerol (18:1)	Lipid	Monoacylglycerol	-0.251456	0.143302	-1.10576	0.316249	0.250964	Each Group had at least 5 samples.	0.930408
M0000001547	N-stearoyl-sphingosine (d18:1/18:0)*	Lipid	Ceramides	-0.229815	0.133465	-1.04367	0.317109	0.270545	Each Group had at least 5 samples.	0.930408
M0100021650	chenodeoxycholic acid sulfate (1)	Lipid	Primary Bile Acid Metabolism	-0.21354	0.160028	-1.07432	0.327186	0.271797	Each Group had at least 5 samples.	0.930408
M0100001149	3-methylcrotonylglycine	Amino Acid	Leucine, Isoleucine and Valine Metabolism	0.254294	-0.162335	-0.378546	1.2118	0.278157	Each Group had at least 5 samples.	0.930408
M0100022479	N-lactoyl isoleucine	Amino Acid	Lactoyl Amino Acid	0.152394	-0.200817	-0.336507	1.04293	0.289335	Each Group had at least 5 samples.	0.930408
M0100000436	glycodeoxycholate	Lipid	Secondary Bile Acid Metabolism	0.146392	-0.190814	-0.347834	1.02225	0.306775	Each Group had at least 5 samples.	0.930408
M0100021839	2-methoxyhydroquinone sulfate (1)	Xenobiotics	Benzoate Metabolism	-0.1633	0.255535	-1.35531	0.517645	0.330782	Each Group had at least 5 samples.	0.930408
M0100005999	7-hydroxycholesterol (alpha or beta)	Lipid	Sterol	-0.179486	0.139596	-1.03258	0.394416	0.353659	Each Group had at least 5 samples.	0.930408
M0100020247	resveratrol disulfate (1)*	Xenobiotics	Food Component/Plant	0.139596	-0.179486	-0.394416	1.03258	0.353659	Each Group had at least 5 samples.	0.930408
M0100001658	taurolithocholate 3-sulfate	Lipid	Secondary Bile Acid Metabolism	-0.163449	0.162576	-1.07626	0.424204	0.362512	Each Group had at least 5 samples.	0.930408
M0100001951	bilirubin (E,Z or Z,E)*	Cofactors and Vitamins	Hemoglobin and Porphyrin Metabolism	-0.175125	0.136979	-1.07111	0.446906	0.391481	Each Group had at least 5 samples.	0.930408
M0000001668	taurodeoxycholate	Lipid	Secondary Bile Acid Metabolism	0.288472	-0.141179	-0.72279	1.58209	0.393904	Each Group had at least 5 samples.	0.930408
M0100001433	1-arachidonylglycerol (20:4)	Lipid	Monoacylglycerol	0.322417	-0.11755	-0.754737	1.63467	0.394195	Each Group had at least 5 samples.	0.930408
M0100010898	naringenin 7-glucuronide	Xenobiotics	Food Component/Plant	-0.114153	0.192346	-1.12843	0.515432	0.433854	Each Group had at least 5 samples.	0.930408
M0100021100	tetradecadienedioate (C14:2-DC)*	Lipid	Fatty Acid, Dicarboxylate	-0.151624	0.0979238	-0.917847	0.418751	0.436471	Each Group had at least 5 samples.	0.930408
M0100004084	taurohyocholate*	Lipid	Secondary Bile Acid Metabolism	-0.126522	0.208248	-1.30472	0.635185	0.444097	Each Group had at least 5 samples.	0.930408
M0100010928	linoleoyl-docosahexaenoyl-glycerol (18:2/22:6) [1]*	Lipid	Diacylglycerol	-0.170607	0.134269	-1.21679	0.607037	0.469682	Each Group had at least 5 samples.	0.930408
M0100015772	1-cerotoyl-GPC (26:0)*	Lipid	Lysophospholipid	0.0953335	-0.145925	-0.473171	0.955689	0.478491	Each Group had at least 5 samples.	0.930408
M0100020207	genistein sulfate*	Xenobiotics	Food Component/Plant	-0.131579	0.137789	-1.093	0.55426	0.491543	Each Group had at least 5 samples.	0.930408
M0000000935	sucrose	Carbohydrate	Disaccharides and Oligosaccharides	-0.112584	0.190329	-1.30998	0.70415	0.497287	Each Group had at least 5 samples.	0.930408
M0100004064	tauro-alpha-muricholate	Lipid	Primary Bile Acid Metabolism	0.149359	-0.109479	-0.577804	1.09548	0.505962	Each Group had at least 5 samples.	0.930408
M0100006376	3-methoxycatechol sulfate (2)	Xenobiotics	Benzoate Metabolism	-0.10493	0.180488	-1.24595	0.675111	0.510526	Each Group had at least 5 samples.	0.930408
M0100001925	cyclo(leu-pro)	Peptide	Dipeptide	0.157379	-0.0869567	-0.533742	1.02241	0.511451	Each Group had at least 5 samples.	0.930408
M0100000459	cis-4-hydroxyproline	Amino Acid	Urea cycle; Arginine and Proline Metabolism	-0.0873066	0.157829	-1.03797	0.547696	0.517828	Each Group had at least 5 samples.	0.930408
M0100020254	glycine conjugate of C10H14O2 (1)*	Partially Characterized Molecules	Partially Characterized Molecules	-0.0890155	0.160026	-1.10602	0.607942	0.536363	Each Group had at least 5 samples.	0.930408
M0100016063	isocaproylcarnitine	Lipid	Fatty Acid Metabolism (Acyl Carnitine, Short Chain)	0.0991672	-0.112105	-0.516832	0.939376	0.543702	Each Group had at least 5 samples.	0.930408
M0100021198	picolinoylglycine	Lipid	Fatty Acid Metabolism (Acyl Glycine)	-0.1766	0.109276	-1.39663	0.824882	0.553049	Each Group had at least 5 samples.	0.930408
M0100001262	gamma-glutamyl-epsilon-lysine	Peptide	Gamma-glutamyl Amino Acid	0.112848	-0.0995128	-0.549742	0.974463	0.555391	Each Group had at least 5 samples.	0.930408
M0100015609	N-palmitoyl-sphingadienine (d18:2/16:0)*	Lipid	Ceramides	-0.109677	0.120753	-1.0741	0.613237	0.562693	Each Group had at least 5 samples.	0.930408
M0000001161	tigloylglycine	Amino Acid	Leucine, Isoleucine and Valine Metabolism	0.131468	-0.0915878	-0.584962	1.03107	0.563229	Each Group had at least 5 samples.	0.930408
M0000000104	guanosine-3',5'-cyclic monophosphate (cGMP)	Nucleotide	Purine Metabolism, Guanine containing	-0.116728	0.0820618	-0.941657	0.544078	0.571171	Each Group had at least 5 samples.	0.930408
M0100001481	1-docosahexaenoylglycerol (22:6)	Lipid	Monoacylglycerol	0.106929	-0.0919023	-0.628539	1.0262	0.611982	Each Group had at least 5 samples.	0.930408
M0000001136	valerate (5:0)	Lipid	Short Chain Fatty Acid	0.13078	-0.0662686	-0.650091	1.04419	0.621295	Each Group had at least 5 samples.	0.930408
M0100006122	ribulose/xylulose	Carbohydrate	Pentose Metabolism	0.0976136	-0.109516	-0.730068	1.14433	0.628539	Each Group had at least 5 samples.	0.930408
M0000001135	ursodeoxycholate	Lipid	Secondary Bile Acid Metabolism	0.137256	-0.0504493	-0.644036	1.01945	0.63076	Each Group had at least 5 samples.	0.930408
M0100020213	glyco-alpha-muricholate**	Lipid	Primary Bile Acid Metabolism	0.0739929	-0.0989761	-0.601746	0.947684	0.633673	Each Group had at least 5 samples.	0.930408
M0100010930	palmitoleoyl-linoleoyl-glycerol (16:1/18:2) [1]*	Lipid	Diacylglycerol	-0.0812022	0.0806255	-0.906227	0.582572	0.648116	Each Group had at least 5 samples.	0.930408
M0100015618	palmitoyl-docosahexaenoyl-glycerol (16:0/22:6) [1]*	Lipid	Diacylglycerol	0.113747	-0.0530208	-0.613972	0.947507	0.653602	Each Group had at least 5 samples.	0.930408
M0100006116	methyl-4-hydroxybenzoate sulfate	Xenobiotics	Benzoate Metabolism	0.129826	-0.0459914	-0.667367	1.019	0.655921	Each Group had at least 5 samples.	0.930408
M0100000282	N-acetylglutamate	Amino Acid	Glutamate Metabolism	-0.0713307	0.0747026	-0.843444	0.551377	0.657866	Each Group had at least 5 samples.	0.930408
M0000000035	S-1-pyrroline-5-carboxylate	Amino Acid	Glutamate Metabolism	0.13987	-0.0520179	-0.780435	1.16421	0.662435	Each Group had at least 5 samples.	0.930408
M0100002102	N-acetyl-beta-alanine	Nucleotide	Pyrimidine Metabolism, Uracil containing	0.0948516	-0.104912	-0.848058	1.24759	0.666741	Each Group had at least 5 samples.	0.930408
M0100006253	benzyl alcohol glucuronide	Xenobiotics	Food Component/Plant	0.088103	-0.0676979	-0.612374	0.923976	0.66769	Each Group had at least 5 samples.	0.930408
M0100010939	palmitoyl-linolenoyl-glycerol (16:0/18:3) [2]*	Lipid	Diacylglycerol	0.0931079	-0.141029	-1.15337	1.62164	0.67955	Each Group had at least 5 samples.	0.930408
M0100021709	branched-chain, straight-chain, or cyclopropyl 12:1 fatty acid*	Partially Characterized Molecules	Partially Characterized Molecules	0.0929223	-0.0530421	-0.70465	0.996579	0.708862	Each Group had at least 5 samples.	0.930408
M0100010861	trans-3,4-methyleneheptanoylglycine	Lipid	Fatty Acid Metabolism (Acyl Glycine)	-0.0518762	0.0917564	-0.962569	0.675304	0.711101	Each Group had at least 5 samples.	0.930408
M0100016110	2-butenoylglycine	Lipid	Fatty Acid Metabolism (Acyl Glycine)	0.0913721	-0.0514919	-0.671095	0.956823	0.71222	Each Group had at least 5 samples.	0.930408
M0100015762	docosatrienoate (22:3n6)*	Lipid	Long Chain Polyunsaturated Fatty Acid (n3 and n6)	-0.0557952	0.0653813	-0.819412	0.577059	0.713206	Each Group had at least 5 samples.	0.930408
M0100006362	daidzein sulfate (1)	Xenobiotics	Food Component/Plant	-0.0751285	0.0769812	-1.05682	0.752605	0.714782	Each Group had at least 5 samples.	0.930408
M0100021131	undecenoylcarnitine (C11:1)	Lipid	Fatty Acid Metabolism (Acyl Carnitine, Monounsaturated)	-0.0635482	0.0578893	-0.84809	0.605215	0.723528	Each Group had at least 5 samples.	0.930408
M0100020487	N-acetyl-isoputreanine	Amino Acid	Polyamine Metabolism	-0.0484492	0.0609737	-0.807436	0.58859	0.739662	Each Group had at least 5 samples.	0.930408
M0100021223	hexanoyltaurine	Lipid	Endocannabinoid	0.0850835	-0.00967054	-0.529292	0.718801	0.747472	Each Group had at least 5 samples.	0.930408
M0100009069	1-(1-enyl-palmitoyl)-2-linoleoyl-GPE (P-16:0/18:2)*	Lipid	Plasmalogen	-0.0484301	0.0731169	-0.948471	0.705378	0.755956	Each Group had at least 5 samples.	0.930408
M0100001073	androsterone sulfate	Lipid	Androgenic Steroids	-0.0286113	0.0823633	-0.998121	0.776172	0.787106	Each Group had at least 5 samples.	0.936294
M0000000796	alpha-ketobutyrate	Amino Acid	Methionine, Cysteine, SAM and Taurine Metabolism	0.110144	-0.0210615	-1.0939	1.35631	0.798495	Each Group had at least 5 samples.	0.936294
M0100006173	pregnanolone/allopregnanolone sulfate	Lipid	Progestin Steroids	-0.0189569	0.0847684	-1.14535	0.9379	0.821805	Each Group had at least 5 samples.	0.936294
M0100020004	3-carboxy-4-methyl-5-pentyl-2-furanpropionate (3-CMPFP)**	Lipid	Fatty Acid, Dicarboxylate	0.052606	-0.051925	-1.21178	1.42084	0.847025	Each Group had at least 5 samples.	0.936294
M0100021092	glycitein sulfate (2)	Xenobiotics	Food Component/Plant	-0.0145504	0.064285	-0.964516	0.806845	0.847636	Each Group had at least 5 samples.	0.936294
M0100015833	arachidoylcarnitine (C20)*	Lipid	Fatty Acid Metabolism (Acyl Carnitine, Long Chain Saturated)	-0.0421358	0.0481564	-1.44655	1.26596	0.870521	Each Group had at least 5 samples.	0.936294
M0100004243	gamma-CEHC glucuronide*	Cofactors and Vitamins	Tocopherol Metabolism	-0.00789704	0.0663353	-1.1151	0.966634	0.871814	Each Group had at least 5 samples.	0.936294
M0100001280	alpha-muricholate	Lipid	Primary Bile Acid Metabolism	-0.00549634	0.0623342	-1.09907	0.963406	0.882005	Each Group had at least 5 samples.	0.936294
M0000001125	5,6-dihydrouracil	Nucleotide	Pyrimidine Metabolism, Uracil containing	0.0562607	-0.00185227	-0.7798	0.896026	0.882021	Each Group had at least 5 samples.	0.936294
M0100009333	docosahexaenoylcholine	Lipid	Fatty Acid Metabolism (Acyl Choline)	-0.00456389	0.0514452	-0.85891	0.746892	0.883157	Each Group had at least 5 samples.	0.936294
M0100009217	1,2-dilinoleoyl-GPE (18:2/18:2)*	Lipid	Phosphatidylethanolamine (PE)	-0.00531505	0.052411	-0.960876	0.845424	0.889479	Each Group had at least 5 samples.	0.936294
M0100000454	5-aminovalerate	Amino Acid	Lysine Metabolism	-0.000361784	0.0460425	-0.955772	0.862963	0.911428	Each Group had at least 5 samples.	0.939646
M0100006374	1,2,3-benzenetriol sulfate (2)	Xenobiotics	Chemical	0.038044	-0.010233	-0.988316	1.08487	0.916155	Each Group had at least 5 samples.	0.939646
M0100010869	2,3-dihydroxy-2-methylbutyrate	Amino Acid	Leucine, Isoleucine and Valine Metabolism	0.0111174	0.0252337	-0.973087	0.944855	0.974026	Each Group had at least 5 samples.	0.98146
M0100002122	3-hydroxyhippurate	Xenobiotics	Benzoate Metabolism	0.024811	0.0170176	-0.701651	0.717238	0.98146	Each Group had at least 5 samples.	0.98146
M0000000132	3-phosphoglycerate	Carbohydrate	Glycolysis, Gluconeogenesis, and Pyruvate Metabolism						Less than 5 in one category
M0000000144	4-hydroxyphenylacetate	Amino Acid	Phenylalanine Metabolism						Less than 5 in one category
M0000000207	adenosine 3',5'-cyclic monophosphate (cAMP)	Nucleotide	Purine Metabolism, Adenine containing						Less than 5 in one category
M0000000215	adenosine 5'-diphosphoribose (ADP-ribose)	Cofactors and Vitamins	Nicotinate and Nicotinamide Metabolism						Less than 5 in one category
M0000000235	2-hydroxyphenylacetate	Amino Acid	Phenylalanine Metabolism						Less than 5 in one category
M0000000302	deoxycholate	Lipid	Secondary Bile Acid Metabolism						Less than 5 in one category
M0000000568	pyridoxamine	Cofactors and Vitamins	Vitamin B6 Metabolism						Less than 5 in one category
M0000000880	adenine	Nucleotide	Purine Metabolism, Adenine containing						Less than 5 in one category
M0000001492	linoleamide (18:2n6)	Lipid	Fatty Acid, Amide						Less than 5 in one category
M0100000011	phenylacetate	Amino Acid	Phenylalanine Metabolism						Less than 5 in one category
M0100000016	suberate (C8-DC)	Lipid	Fatty Acid, Dicarboxylate						Less than 5 in one category
M0100000112	creatine phosphate	Amino Acid	Creatine Metabolism						Less than 5 in one category
M0100000787	N-acetylaspartate (NAA)	Amino Acid	Alanine and Aspartate Metabolism						Less than 5 in one category
M0100001002	EDTA	Xenobiotics	Chemical						Less than 5 in one category
M0100001148	5-hydroxyhexanoate	Lipid	Fatty Acid, Monohydroxy						Less than 5 in one category
M0100001195	docosatrienoate (22:3n3)	Lipid	Long Chain Polyunsaturated Fatty Acid (n3 and n6)						Less than 5 in one category
M0100001250	tauro-beta-muricholate	Lipid	Primary Bile Acid Metabolism						Less than 5 in one category
M0100001259	S-methylglutathione	Amino Acid	Glutathione Metabolism						Less than 5 in one category
M0100001311	ophthalmate	Amino Acid	Glutathione Metabolism						Less than 5 in one category
M0100001417	phenylacetylglutamine	Peptide	Acetylated Peptides						Less than 5 in one category
M0100001418	taurocyamine	Amino Acid	Methionine, Cysteine, SAM and Taurine Metabolism						Less than 5 in one category
M0100001472	mead acid (20:3n9)	Lipid	Long Chain Polyunsaturated Fatty Acid (n3 and n6)						Less than 5 in one category
M0100001507	4-hydroxybutyrate (GHB)	Lipid	Fatty Acid, Monohydroxy						Less than 5 in one category
M0100001527	hexanoylglycine	Lipid	Fatty Acid Metabolism (Acyl Glycine)						Less than 5 in one category
M0100001591	phenylpropionylglycine	Xenobiotics	Benzoate Metabolism						Less than 5 in one category
M0100001597	tiglylcarnitine (C5:1-DC)	Amino Acid	Leucine, Isoleucine and Valine Metabolism						Less than 5 in one category
M0100001784	1-palmitoleoyl-GPE (16:1)*	Lipid	Lysophospholipid						Less than 5 in one category
M0100001882	glycosyl-N-stearoyl-sphingosine (d18:1/18:0)	Lipid	Hexosylceramides (HCER)						Less than 5 in one category
M0100001990	taurocholenate sulfate*	Lipid	Secondary Bile Acid Metabolism						Less than 5 in one category
M0100002094	gamma-CEHC	Cofactors and Vitamins	Tocopherol Metabolism						Less than 5 in one category
M0100002185	indole-3-carboxylate	Amino Acid	Tryptophan Metabolism						Less than 5 in one category
M0100002344	(12 or 13)-methylmyristate (a15:0 or i15:0)	Lipid	Fatty Acid, Branched						Less than 5 in one category
M0100003432	dihydroferulate	Xenobiotics	Food Component/Plant						Less than 5 in one category
M0100004054	margaroylcarnitine (C17)*	Lipid	Fatty Acid Metabolism (Acyl Carnitine, Long Chain Saturated)						Less than 5 in one category
M0100004059	histidine betaine (hercynine)*	Xenobiotics	Food Component/Plant						Less than 5 in one category
M0100004327	1-stearoyl-GPS (18:0)*	Lipid	Lysophospholipid						Less than 5 in one category
M0100004606	1-linoleoyl-GPS (18:2)*	Lipid	Lysophospholipid						Less than 5 in one category
M0100005864	methyl glucopyranoside (alpha + beta)	Xenobiotics	Food Component/Plant						Less than 5 in one category
M0100006644	taurodeoxycholic acid 3-sulfate	Lipid	Secondary Bile Acid Metabolism						Less than 5 in one category
M0100008929	2-methylcitrate/homocitrate	Energy	TCA Cycle						Less than 5 in one category
M0100010924	palmitoyl-arachidonoyl-glycerol (16:0/20:4) [1]*	Lipid	Diacylglycerol						Less than 5 in one category
M0100010950	stearoyl-arachidonoyl-glycerol (18:0/20:4) [2]*	Lipid	Diacylglycerol						Less than 5 in one category
M0100015840	dihomo-linolenoylcarnitine (C20:3n3 or 6)*	Lipid	Fatty Acid Metabolism (Acyl Carnitine, Polyunsaturated)						Less than 5 in one category
M0100015845	docosahexaenoylcarnitine (C22:6)*	Lipid	Fatty Acid Metabolism (Acyl Carnitine, Polyunsaturated)						Less than 5 in one category
M0100015846	nervonoylcarnitine (C24:1)*	Lipid	Fatty Acid Metabolism (Acyl Carnitine, Monounsaturated)						Less than 5 in one category
M0100015851	docosapentaenoylcarnitine (C22:5n3)*	Lipid	Fatty Acid Metabolism (Acyl Carnitine, Polyunsaturated)						Less than 5 in one category
M0100015895	cefazolin	Xenobiotics	Drug - Antibiotic						Less than 5 in one category
M0100019761	N-palmitoyl-phytosphingosine (t18:0/16:0)	Lipid	Dihydroceramides						Less than 5 in one category
M0100020214	glyco-beta-muricholate**	Lipid	Primary Bile Acid Metabolism						Less than 5 in one category
M0100020373	2,2'-methylenebis(6-tert-butyl-p-cresol)	Xenobiotics	Chemical						Less than 5 in one category
M0100020479	indoleacetoylcarnitine*	Amino Acid	Tryptophan Metabolism						Less than 5 in one category
M0100020859	12-ketolithocholate	Lipid	Secondary Bile Acid Metabolism						Less than 5 in one category
M0100021141	3-hydroxydecanoylcarnitine	Lipid	Fatty Acid Metabolism (Acyl Carnitine, Hydroxy)						Less than 5 in one category
M0100021162	palmitoyl-sphingosine-phosphoethanolamine (d18:1/16:0)	Lipid	Ceramide PEs						Less than 5 in one category
M0100021502	(2 or 3)-decenoate (10:1n7 or n8)	Lipid	Medium Chain Fatty Acid						Less than 5 in one category
M0100021711	decadienedioic acid (C10:2-DC)**	Lipid	Fatty Acid, Dicarboxylate						Less than 5 in one category

## Sheet: PAMetab_Corr_Intox
metab.id	CHEMICAL_NAME	SUPER_PATHWAY	SUB_PATHWAY	est_0	est_1	lci	uci	pval	msg	adj.pval
M0000000302	deoxycholate	Lipid	Secondary Bile Acid Metabolism	0.756304	-0.387706	0.217085	2.07093	0.0245752	Each Group had at least 5 samples.	0.457783
M0000001125	5,6-dihydrouracil	Nucleotide	Pyrimidine Metabolism, Uracil containing	-0.333285	0.493075	-1.83291	0.180188	0.0908287	Each Group had at least 5 samples.	0.457783
M0100002344	(12 or 13)-methylmyristate (a15:0 or i15:0)	Lipid	Fatty Acid, Branched	-0.371837	0.239039	-1.33706	0.115308	0.0915743	Each Group had at least 5 samples.	0.457783
M0100001658	taurolithocholate 3-sulfate	Lipid	Secondary Bile Acid Metabolism	-0.35791	0.231302	-1.30018	0.121761	0.0952053	Each Group had at least 5 samples.	0.457783
M0100001882	glycosyl-N-stearoyl-sphingosine (d18:1/18:0)	Lipid	Hexosylceramides (HCER)	-0.35791	0.231302	-1.30018	0.121761	0.0952053	Each Group had at least 5 samples.	0.457783
M0100001250	tauro-beta-muricholate	Lipid	Primary Bile Acid Metabolism	0.375667	-0.333929	-0.158367	1.57756	0.0958085	Each Group had at least 5 samples.	0.457783
M0100015882	glycosyl ceramide (d18:1/20:0, d16:1/22:0)*	Lipid	Hexosylceramides (HCER)	-0.333929	0.375667	-1.57756	0.158367	0.0958085	Each Group had at least 5 samples.	0.457783
M0100000459	cis-4-hydroxyproline	Amino Acid	Urea cycle; Arginine and Proline Metabolism	-0.350352	0.227103	-1.285	0.130086	0.0992215	Each Group had at least 5 samples.	0.457783
M0100004084	taurohyocholate*	Lipid	Secondary Bile Acid Metabolism	-0.334316	0.287258	-1.40745	0.1643	0.106566	Each Group had at least 5 samples.	0.457783
M0100001990	taurocholenate sulfate*	Lipid	Secondary Bile Acid Metabolism	0.461487	-0.309594	-0.222284	1.76445	0.107407	Each Group had at least 5 samples.	0.457783
M0100010950	stearoyl-arachidonoyl-glycerol (18:0/20:4) [2]*	Lipid	Diacylglycerol	-0.339532	0.221092	-1.28219	0.160941	0.115359	Each Group had at least 5 samples.	0.457783
M0100001951	bilirubin (E,Z or Z,E)*	Cofactors and Vitamins	Hemoglobin and Porphyrin Metabolism	0.280003	-0.324643	-0.18958	1.39887	0.121794	Each Group had at least 5 samples.	0.457783
M0100001259	S-methylglutathione	Amino Acid	Glutathione Metabolism	0.443054	-0.29577	-0.263392	1.74104	0.123065	Each Group had at least 5 samples.	0.457783
M0100004054	margaroylcarnitine (C17)*	Lipid	Fatty Acid Metabolism (Acyl Carnitine, Long Chain Saturated)	0.338062	-0.296324	-0.226218	1.49499	0.13136	Each Group had at least 5 samples.	0.457783
M0000000235	2-hydroxyphenylacetate	Amino Acid	Phenylalanine Metabolism	-0.325861	0.213497	-1.27234	0.193627	0.134204	Each Group had at least 5 samples.	0.457783
M0100020213	glyco-alpha-muricholate**	Lipid	Primary Bile Acid Metabolism	-0.313546	0.206655	-1.24372	0.203317	0.141375	Each Group had at least 5 samples.	0.457783
M0100004606	1-linoleoyl-GPS (18:2)*	Lipid	Lysophospholipid	0.321531	-0.279793	-0.29339	1.49604	0.160598	Each Group had at least 5 samples.	0.457783
M0000000035	S-1-pyrroline-5-carboxylate	Amino Acid	Glutamate Metabolism	-0.284609	0.249977	-1.34732	0.278146	0.175705	Each Group had at least 5 samples.	0.457783
M0100021502	(2 or 3)-decenoate (10:1n7 or n8)	Lipid	Medium Chain Fatty Acid	-0.282575	0.248452	-1.34452	0.282462	0.178728	Each Group had at least 5 samples.	0.457783
M0100001073	androsterone sulfate	Lipid	Androgenic Steroids	-0.268198	0.237669	-1.31809	0.306351	0.19349	Each Group had at least 5 samples.	0.457783
M0100006173	pregnanolone/allopregnanolone sulfate	Lipid	Progestin Steroids	-0.268198	0.237669	-1.31809	0.306351	0.19349	Each Group had at least 5 samples.	0.457783
M0100022172	perfluorohexanesulfonate (PFHxS)	Xenobiotics	Chemical	0.237669	-0.268198	-0.306351	1.31809	0.19349	Each Group had at least 5 samples.	0.457783
M0100021141	3-hydroxydecanoylcarnitine	Lipid	Fatty Acid Metabolism (Acyl Carnitine, Hydroxy)	0.302529	-0.260791	-0.364947	1.49159	0.195496	Each Group had at least 5 samples.	0.457783
M0100021711	decadienedioic acid (C10:2-DC)**	Lipid	Fatty Acid, Dicarboxylate	0.486656	-0.237902	-0.54249	1.99161	0.199934	Each Group had at least 5 samples.	0.457783
M0000001036	gamma-glutamylcysteine	Peptide	Gamma-glutamyl Amino Acid	-0.247967	0.289705	-1.40513	0.329782	0.201587	Each Group had at least 5 samples.	0.457783
M0000000132	3-phosphoglycerate	Carbohydrate	Glycolysis, Gluconeogenesis, and Pyruvate Metabolism	-0.241671	0.283409	-1.39548	0.345318	0.213106	Each Group had at least 5 samples.	0.457783
M0100000112	creatine phosphate	Amino Acid	Creatine Metabolism	-0.241671	0.283409	-1.39548	0.345318	0.213106	Each Group had at least 5 samples.	0.457783
M0000000207	adenosine 3',5'-cyclic monophosphate (cAMP)	Nucleotide	Purine Metabolism, Adenine containing	-0.189145	0.300888	-1.40002	0.41995	0.259571	Each Group had at least 5 samples.	0.501837
M0000000215	adenosine 5'-diphosphoribose (ADP-ribose)	Cofactors and Vitamins	Nicotinate and Nicotinamide Metabolism	-0.189145	0.300888	-1.40002	0.41995	0.259571	Each Group had at least 5 samples.	0.501837
M0100001002	EDTA	Xenobiotics	Chemical	-0.189145	0.300888	-1.40002	0.41995	0.259571	Each Group had at least 5 samples.	0.501837
M0100009069	1-(1-enyl-palmitoyl)-2-linoleoyl-GPE (P-16:0/18:2)*	Lipid	Plasmalogen	-0.253896	0.173517	-1.2371	0.38227	0.271979	Each Group had at least 5 samples.	0.508864
M0100015762	docosatrienoate (22:3n6)*	Lipid	Long Chain Polyunsaturated Fatty Acid (n3 and n6)	-0.197735	0.239473	-1.37986	0.505443	0.315416	Each Group had at least 5 samples.	0.571691
M0100015846	nervonoylcarnitine (C24:1)*	Lipid	Fatty Acid Metabolism (Acyl Carnitine, Monounsaturated)	-0.161418	0.263918	-1.36023	0.509557	0.335353	Each Group had at least 5 samples.	0.589409
M0100000787	N-acetylaspartate (NAA)	Amino Acid	Alanine and Aspartate Metabolism	-0.21927	0.200973	-1.38014	0.539655	0.350139	Each Group had at least 5 samples.	0.597295
M0100020214	glyco-beta-muricholate**	Lipid	Primary Bile Acid Metabolism	0.374248	-0.175453	-0.937485	2.03689	0.371322	Each Group had at least 5 samples.	0.615334
M0100000454	5-aminovalerate	Amino Acid	Lysine Metabolism	0.236353	-0.140744	-0.551595	1.30579	0.389373	Each Group had at least 5 samples.	0.627324
M0100001311	ophthalmate	Amino Acid	Glutathione Metabolism	-0.117675	0.205595	-1.2276	0.581057	0.449892	Each Group had at least 5 samples.	0.68294
M0100000436	glycodeoxycholate	Lipid	Secondary Bile Acid Metabolism	0.266702	-0.115705	-0.780176	1.54499	0.45472	Each Group had at least 5 samples.	0.68294
M0000001161	tigloylglycine	Amino Acid	Leucine, Isoleucine and Valine Metabolism	-0.0984843	0.235705	-1.31694	0.648565	0.459219	Each Group had at least 5 samples.	0.68294
M0100020247	resveratrol disulfate (1)*	Xenobiotics	Food Component/Plant	0.217565	-0.126653	-0.816501	1.50494	0.49504	Each Group had at least 5 samples.	0.707265
M0100006376	3-methoxycatechol sulfate (2)	Xenobiotics	Benzoate Metabolism	0.107806	-0.135617	-0.523505	1.01035	0.499963	Each Group had at least 5 samples.	0.707265
M0100000943	2-oleoylglycerol (18:1)	Lipid	Monoacylglycerol	0.177747	-0.0967895	-0.731041	1.28011	0.551587	Each Group had at least 5 samples.	0.761715
M0000001668	taurodeoxycholate	Lipid	Secondary Bile Acid Metabolism	0.173103	-0.0637051	-0.752332	1.22595	0.599757	Each Group had at least 5 samples.	0.808975
M0100004327	1-stearoyl-GPS (18:0)*	Lipid	Lysophospholipid	0.126103	-0.0843647	-0.711249	1.13218	0.627559	Each Group had at least 5 samples.	0.827236
M0100003432	dihydroferulate	Xenobiotics	Food Component/Plant	0.133569	-0.063656	-0.768417	1.16287	0.659493	Each Group had at least 5 samples.	0.850013
M0100001417	phenylacetylglutamine	Peptide	Acetylated Peptides	0.101017	-0.059279	-0.765155	1.08575	0.712322	Each Group had at least 5 samples.	0.898145
M0100005372	1-(1-enyl-oleoyl)-GPE (P-18:1)*	Lipid	Lysoplasmalogen	0.101896	-0.0399009	-0.774241	1.05783	0.741208	Each Group had at least 5 samples.	0.902646
M0100010861	trans-3,4-methyleneheptanoylglycine	Lipid	Fatty Acid Metabolism (Acyl Glycine)	0.109953	-0.028622	-0.813654	1.0908	0.751123	Each Group had at least 5 samples.	0.902646
M0100010939	palmitoyl-linolenoyl-glycerol (16:0/18:3) [2]*	Lipid	Diacylglycerol	0.0867293	-0.0449911	-0.804887	1.06833	0.762581	Each Group had at least 5 samples.	0.902646
M0100010924	palmitoyl-arachidonoyl-glycerol (16:0/20:4) [1]*	Lipid	Diacylglycerol	0.0792524	-0.0229184	-0.936834	1.14118	0.827564	Each Group had at least 5 samples.	0.947916
M0100002094	gamma-CEHC	Cofactors and Vitamins	Tocopherol Metabolism	-0.0308122	0.0596301	-1.03948	0.858594	0.837565	Each Group had at least 5 samples.	0.947916
M0100015833	arachidoylcarnitine (C20)*	Lipid	Fatty Acid Metabolism (Acyl Carnitine, Long Chain Saturated)	-0.0167059	0.058444	-1.00697	0.856674	0.863124	Each Group had at least 5 samples.	0.947916
M0100001149	3-methylcrotonylglycine	Amino Acid	Leucine, Isoleucine and Valine Metabolism	0.0772037	-0.0104279	-1.12664	1.30191	0.866199	Each Group had at least 5 samples.	0.947916
M0100001481	1-docosahexaenoylglycerol (22:6)	Lipid	Monoacylglycerol	0.0430019	0.00857311	-0.733073	0.80193	0.92286	Each Group had at least 5 samples.	0.956843
M0100009217	1,2-dilinoleoyl-GPE (18:2/18:2)*	Lipid	Phosphatidylethanolamine (PE)	0.0496426	0.0048838	-1.30921	1.39873	0.93631	Each Group had at least 5 samples.	0.956843
M0100021162	palmitoyl-sphingosine-phosphoethanolamine (d18:1/16:0)	Lipid	Ceramide PEs	0.00407257	0.0376656	-0.964186	0.897	0.938576	Each Group had at least 5 samples.	0.956843
M0100001466	3-methylcytidine	Nucleotide	Pyrimidine Metabolism, Cytidine containing	-0.00252019	0.0338631	-1.14008	1.06731	0.940346	Each Group had at least 5 samples.	0.956843
M0100000016	suberate (C8-DC)	Lipid	Fatty Acid, Dicarboxylate	0.0215825	0.0201557	-0.933679	0.936532	0.997391	Each Group had at least 5 samples.	0.997391
M0000000104	guanosine-3',5'-cyclic monophosphate (cGMP)	Nucleotide	Purine Metabolism, Guanine containing						Less than 5 in one category
M0000000144	4-hydroxyphenylacetate	Amino Acid	Phenylalanine Metabolism						Less than 5 in one category
M0000000568	pyridoxamine	Cofactors and Vitamins	Vitamin B6 Metabolism						Less than 5 in one category
M0000000796	alpha-ketobutyrate	Amino Acid	Methionine, Cysteine, SAM and Taurine Metabolism						Less than 5 in one category
M0000000880	adenine	Nucleotide	Purine Metabolism, Adenine containing						Less than 5 in one category
M0000000935	sucrose	Carbohydrate	Disaccharides and Oligosaccharides						Less than 5 in one category
M0000001135	ursodeoxycholate	Lipid	Secondary Bile Acid Metabolism						Less than 5 in one category
M0000001136	valerate (5:0)	Lipid	Short Chain Fatty Acid						Less than 5 in one category
M0000001206	isocitrate	Energy	TCA Cycle						Less than 5 in one category
M0000001492	linoleamide (18:2n6)	Lipid	Fatty Acid, Amide						Less than 5 in one category
M0000001547	N-stearoyl-sphingosine (d18:1/18:0)*	Lipid	Ceramides						Less than 5 in one category
M0100000011	phenylacetate	Amino Acid	Phenylalanine Metabolism						Less than 5 in one category
M0100000282	N-acetylglutamate	Amino Acid	Glutamate Metabolism						Less than 5 in one category
M0100001148	5-hydroxyhexanoate	Lipid	Fatty Acid, Monohydroxy						Less than 5 in one category
M0100001195	docosatrienoate (22:3n3)	Lipid	Long Chain Polyunsaturated Fatty Acid (n3 and n6)						Less than 5 in one category
M0100001262	gamma-glutamyl-epsilon-lysine	Peptide	Gamma-glutamyl Amino Acid						Less than 5 in one category
M0100001280	alpha-muricholate	Lipid	Primary Bile Acid Metabolism						Less than 5 in one category
M0100001418	taurocyamine	Amino Acid	Methionine, Cysteine, SAM and Taurine Metabolism						Less than 5 in one category
M0100001433	1-arachidonylglycerol (20:4)	Lipid	Monoacylglycerol						Less than 5 in one category
M0100001472	mead acid (20:3n9)	Lipid	Long Chain Polyunsaturated Fatty Acid (n3 and n6)						Less than 5 in one category
M0100001507	4-hydroxybutyrate (GHB)	Lipid	Fatty Acid, Monohydroxy						Less than 5 in one category
M0100001509	2-methylbutyrylcarnitine (C5)	Amino Acid	Leucine, Isoleucine and Valine Metabolism						Less than 5 in one category
M0100001527	hexanoylglycine	Lipid	Fatty Acid Metabolism (Acyl Glycine)						Less than 5 in one category
M0100001591	phenylpropionylglycine	Xenobiotics	Benzoate Metabolism						Less than 5 in one category
M0100001597	tiglylcarnitine (C5:1-DC)	Amino Acid	Leucine, Isoleucine and Valine Metabolism						Less than 5 in one category
M0100001784	1-palmitoleoyl-GPE (16:1)*	Lipid	Lysophospholipid						Less than 5 in one category
M0100001925	cyclo(leu-pro)	Peptide	Dipeptide						Less than 5 in one category
M0100002102	N-acetyl-beta-alanine	Nucleotide	Pyrimidine Metabolism, Uracil containing						Less than 5 in one category
M0100002113	cysteine sulfinic acid	Amino Acid	Methionine, Cysteine, SAM and Taurine Metabolism						Less than 5 in one category
M0100002122	3-hydroxyhippurate	Xenobiotics	Benzoate Metabolism						Less than 5 in one category
M0100002185	indole-3-carboxylate	Amino Acid	Tryptophan Metabolism						Less than 5 in one category
M0100002763	nicotinamide N-oxide	Cofactors and Vitamins	Nicotinate and Nicotinamide Metabolism						Less than 5 in one category
M0100004059	histidine betaine (hercynine)*	Xenobiotics	Food Component/Plant						Less than 5 in one category
M0100004064	tauro-alpha-muricholate	Lipid	Primary Bile Acid Metabolism						Less than 5 in one category
M0100004243	gamma-CEHC glucuronide*	Cofactors and Vitamins	Tocopherol Metabolism						Less than 5 in one category
M0100005864	methyl glucopyranoside (alpha + beta)	Xenobiotics	Food Component/Plant						Less than 5 in one category
M0100005999	7-hydroxycholesterol (alpha or beta)	Lipid	Sterol						Less than 5 in one category
M0100006116	methyl-4-hydroxybenzoate sulfate	Xenobiotics	Benzoate Metabolism						Less than 5 in one category
M0100006122	ribulose/xylulose	Carbohydrate	Pentose Metabolism						Less than 5 in one category
M0100006253	benzyl alcohol glucuronide	Xenobiotics	Food Component/Plant						Less than 5 in one category
M0100006362	daidzein sulfate (1)	Xenobiotics	Food Component/Plant						Less than 5 in one category
M0100006374	1,2,3-benzenetriol sulfate (2)	Xenobiotics	Chemical						Less than 5 in one category
M0100006644	taurodeoxycholic acid 3-sulfate	Lipid	Secondary Bile Acid Metabolism						Less than 5 in one category
M0100008929	2-methylcitrate/homocitrate	Energy	TCA Cycle						Less than 5 in one category
M0100008931	indoxyl glucuronide	Amino Acid	Tryptophan Metabolism						Less than 5 in one category
M0100009181	1-stearoyl-2-oleoyl-GPI (18:0/18:1)*	Lipid	Phosphatidylinositol (PI)						Less than 5 in one category
M0100009333	docosahexaenoylcholine	Lipid	Fatty Acid Metabolism (Acyl Choline)						Less than 5 in one category
M0100010869	2,3-dihydroxy-2-methylbutyrate	Amino Acid	Leucine, Isoleucine and Valine Metabolism						Less than 5 in one category
M0100010898	naringenin 7-glucuronide	Xenobiotics	Food Component/Plant						Less than 5 in one category
M0100010928	linoleoyl-docosahexaenoyl-glycerol (18:2/22:6) [1]*	Lipid	Diacylglycerol						Less than 5 in one category
M0100010930	palmitoleoyl-linoleoyl-glycerol (16:1/18:2) [1]*	Lipid	Diacylglycerol						Less than 5 in one category
M0100015609	N-palmitoyl-sphingadienine (d18:2/16:0)*	Lipid	Ceramides						Less than 5 in one category
M0100015618	palmitoyl-docosahexaenoyl-glycerol (16:0/22:6) [1]*	Lipid	Diacylglycerol						Less than 5 in one category
M0100015755	ceramide (d18:1/20:0, d16:1/22:0, d20:1/18:0)*	Lipid	Ceramides						Less than 5 in one category
M0100015772	1-cerotoyl-GPC (26:0)*	Lipid	Lysophospholipid						Less than 5 in one category
M0100015840	dihomo-linolenoylcarnitine (C20:3n3 or 6)*	Lipid	Fatty Acid Metabolism (Acyl Carnitine, Polyunsaturated)						Less than 5 in one category
M0100015845	docosahexaenoylcarnitine (C22:6)*	Lipid	Fatty Acid Metabolism (Acyl Carnitine, Polyunsaturated)						Less than 5 in one category
M0100015851	docosapentaenoylcarnitine (C22:5n3)*	Lipid	Fatty Acid Metabolism (Acyl Carnitine, Polyunsaturated)						Less than 5 in one category
M0100015895	cefazolin	Xenobiotics	Drug - Antibiotic						Less than 5 in one category
M0100016063	isocaproylcarnitine	Lipid	Fatty Acid Metabolism (Acyl Carnitine, Short Chain)						Less than 5 in one category
M0100016110	2-butenoylglycine	Lipid	Fatty Acid Metabolism (Acyl Glycine)						Less than 5 in one category
M0100019761	N-palmitoyl-phytosphingosine (t18:0/16:0)	Lipid	Dihydroceramides						Less than 5 in one category
M0100020004	3-carboxy-4-methyl-5-pentyl-2-furanpropionate (3-CMPFP)**	Lipid	Fatty Acid, Dicarboxylate						Less than 5 in one category
M0100020207	genistein sulfate*	Xenobiotics	Food Component/Plant						Less than 5 in one category
M0100020254	glycine conjugate of C10H14O2 (1)*	Partially Characterized Molecules	Partially Characterized Molecules						Less than 5 in one category
M0100020373	2,2'-methylenebis(6-tert-butyl-p-cresol)	Xenobiotics	Chemical						Less than 5 in one category
M0100020479	indoleacetoylcarnitine*	Amino Acid	Tryptophan Metabolism						Less than 5 in one category
M0100020487	N-acetyl-isoputreanine	Amino Acid	Polyamine Metabolism						Less than 5 in one category
M0100020859	12-ketolithocholate	Lipid	Secondary Bile Acid Metabolism						Less than 5 in one category
M0100021092	glycitein sulfate (2)	Xenobiotics	Food Component/Plant						Less than 5 in one category
M0100021100	tetradecadienedioate (C14:2-DC)*	Lipid	Fatty Acid, Dicarboxylate						Less than 5 in one category
M0100021131	undecenoylcarnitine (C11:1)	Lipid	Fatty Acid Metabolism (Acyl Carnitine, Monounsaturated)						Less than 5 in one category
M0100021198	picolinoylglycine	Lipid	Fatty Acid Metabolism (Acyl Glycine)						Less than 5 in one category
M0100021223	hexanoyltaurine	Lipid	Endocannabinoid						Less than 5 in one category
M0100021650	chenodeoxycholic acid sulfate (1)	Lipid	Primary Bile Acid Metabolism						Less than 5 in one category
M0100021709	branched-chain, straight-chain, or cyclopropyl 12:1 fatty acid*	Partially Characterized Molecules	Partially Characterized Molecules						Less than 5 in one category
M0100021839	2-methoxyhydroquinone sulfate (1)	Xenobiotics	Benzoate Metabolism						Less than 5 in one category
M0100022479	N-lactoyl isoleucine	Amino Acid	Lactoyl Amino Acid						Less than 5 in one category
