# Supplementary material for: Identification of Plasma Metabolites Responding to Oxycodone Exposure in Rats
Source: Metabolites. 2025 Feb 4;15(2):95. doi: 10.3390/metabo15020095 (PMC11857688; doi:10.3390/metabo15020095)
Supplement: Supplementary file 1 [file metabolites-15-00095-s001.zip › TableS4.xlsx]

## Sheet: baseline
Positive estimate means higher females compared to males
Metabolite_ID	Estimate	p	adj.pval
pseudouridine	6.46706	1.66686e-05	0.00339098
7-methylguanine	5.25178	0.000145803	0.0144467
allantoin	3.89888	0.0022541	0.0442214
1-methylhypoxanthine	4.13121	0.00196767	0.0442214
adrenate (22:4n6)	3.58628	0.0031893	0.0578423
docosapentaenoate (n6 DPA; 22:5n6)	3.76969	0.00213537	0.0442214
citrate	6.19437	2.35745e-05	0.00376248
N-formylmethionine	2.08175	0.0625764	0.258736
kynurenate	3.1236	0.0146252	0.124158
dimethylarginine (SDMA + ADMA)	4.30615	0.000727197	0.0290152
3-(4-hydroxyphenyl)lactate	2.27021	0.050806	0.231088
xanthurenate	3.14621	0.0117078	0.108638
5,6-dihydrouridine	6.48279	1.69974e-05	0.00339098
nisinate (24:6n3)	5.10869	0.000162932	0.0144467
biotin	6.47563	1.52638e-05	0.00339098
carnitine	-2.69623	0.0212484	0.151395
perfluorooctanesulfonate (PFOS)	4.0457	0.00147795	0.0380452
docosahexaenoate (DHA; 22:6n3)	3.69822	0.00345988	0.0600214
linoleoyl-arachidonoyl-glycerol (18:2/20:4) [1]*	2.88497	0.0179015	0.140834
N1-methyladenosine	4.16719	0.00103207	0.0306929
gamma-glutamyltyrosine	2.25569	0.0461107	0.221664
oleoyl-arachidonoyl-glycerol (18:1/20:4) [1]*	3.29478	0.00969701	0.100496
isocitric lactone	2.36646	0.0354773	0.187489
dihomo-linolenate (20:3n3 or n6)	1.99246	0.0758256	0.290908
alpha-CEHC glucuronide*	2.94847	0.0200302	0.145929
3-hydroxyhexanoate	1.77707	0.100485	0.333196
N1-methyl-2-pyridone-5-carboxamide	7.89254	8.14065e-06	0.00339098
cis-3,4-methyleneheptanoylglycine	3.19182	0.00660134	0.0877978
7-hydroxyindole sulfate	2.5745	0.0301322	0.174505
sebacate (C10-DC)	2.06653	0.0613572	0.256853
4-acetamidobutanoate	4.53807	0.00145571	0.0380452
anthranilate	1.92333	0.0913996	0.317584
N6-carbamoylthreonyladenosine	5.30623	0.000128176	0.0144467
4-acetamidobenzoate	1.94984	0.0738734	0.28617
octadecadienedioate (C18:2-DC)*	1.7182	0.118804	0.353409
stearoyl-arachidonoyl-glycerol (18:0/20:4) [1]*	4.2582	0.0008035	0.0290261
mevalonate	3.55165	0.00393415	0.0654052
N-acetylvaline	1.49531	0.177329	0.430116
ascorbic acid 3-sulfate*	-4.17938	0.0022682	0.0442214
2-hydroxyarachidate*	2.87128	0.0130642	0.113318
stearate (18:0)	1.39101	0.186385	0.436175
citrulline	2.85409	0.012919	0.113318
3-hydroxyisobutyrate	1.82959	0.0889781	0.315159
alpha-CEHC	3.66462	0.00515683	0.0760928
gamma-glutamyltryptophan	2.5659	0.0256533	0.165561
phenol glucuronide	2.39153	0.0376644	0.191977
dihomo-linoleate (20:2n6)	1.25094	0.240295	0.505951
dodecenedioate (C12:1-DC)*	1.6772	0.122186	0.359794
N-oleoyltaurine	2.23848	0.0421868	0.206534
N-acetylglucosamine/N-acetylgalactosamine	2.65066	0.0201155	0.145929

## Sheet: intoxication
Positive estimate means higher females compared to males
Metabolite_ID	Estimate	p	adj.pval
pseudouridine	4.07025	0.00221377	0.0333318
7-methylguanine	2.20232	0.0553143	0.214276
allantoin	1.86435	0.0871985	0.279456
1-methylhypoxanthine	1.62851	0.149273	0.375773
adrenate (22:4n6)	0.274833	0.788308	0.89196
docosapentaenoate (n6 DPA; 22:5n6)	0.819889	0.428954	0.658279
citrate	0.0666652	0.947981	0.976072
N-formylmethionine	1.85538	0.0891869	0.282425
kynurenate	-0.362996	0.729174	0.850703
dimethylarginine (SDMA + ADMA)	-0.497344	0.629933	0.79665
3-(4-hydroxyphenyl)lactate	2.09037	0.0597565	0.223876
xanthurenate	3.27532	0.00666045	0.0595226
5,6-dihydrouridine	2.41111	0.0336171	0.159263
nisinate (24:6n3)	0.365199	0.721757	0.845915
biotin	3.39743	0.00992416	0.0785213
carnitine	-8.74001	2.04226e-06	0.000814862
perfluorooctanesulfonate (PFOS)	2.68679	0.022903	0.128708
docosahexaenoate (DHA; 22:6n3)	0.653627	0.526	0.723435
linoleoyl-arachidonoyl-glycerol (18:2/20:4) [1]*	2.20808	0.0475074	0.195983
N1-methyladenosine	-0.989221	0.34927	0.589254
gamma-glutamyltyrosine	0.280475	0.784636	0.89196
oleoyl-arachidonoyl-glycerol (18:1/20:4) [1]*	1.4511	0.180534	0.418969
isocitric lactone	1.90326	0.0833902	0.271614
dihomo-linolenate (20:3n3 or n6)	-0.143702	0.88829	0.952763
alpha-CEHC glucuronide*	5.0377	0.000614903	0.0181738
3-hydroxyhexanoate	-1.07239	0.310598	0.550793
N1-methyl-2-pyridone-5-carboxamide	3.7842	0.00461079	0.0497002
cis-3,4-methyleneheptanoylglycine	5.91583	8.24683e-05	0.00599446
7-hydroxyindole sulfate	1.20559	0.255109	0.492135
sebacate (C10-DC)	1.86236	0.0875583	0.279486
4-acetamidobutanoate	1.78532	0.100175	0.301659
anthranilate	1.5235	0.163594	0.396803
N6-carbamoylthreonyladenosine	1.1802	0.269172	0.50422
4-acetamidobenzoate	1.18812	0.263139	0.497948
octadecadienedioate (C18:2-DC)*	1.05844	0.313866	0.552902
stearoyl-arachidonoyl-glycerol (18:0/20:4) [1]*	3.83729	0.00344877	0.044389
mevalonate	0.543529	0.598712	0.773095
N-acetylvaline	0.50038	0.625998	0.79293
ascorbic acid 3-sulfate*	-5.95998	0.00124796	0.0251516
2-hydroxyarachidate*	-1.41747	0.195672	0.443596
stearate (18:0)	0.0710346	0.944556	0.973844
citrulline	1.29034	0.221824	0.462183
3-hydroxyisobutyrate	2.05597	0.0629464	0.230387
alpha-CEHC	6.34194	0.000198452	0.00879804
gamma-glutamyltryptophan	-0.250206	0.807268	0.897214
phenol glucuronide	1.08142	0.302561	0.541354
dihomo-linoleate (20:2n6)	-2.75311	0.0176145	0.110518
dodecenedioate (C12:1-DC)*	-0.567879	0.581596	0.764603
N-oleoyltaurine	-0.0637805	0.950302	0.976072
N-acetylglucosamine/N-acetylgalactosamine	0.624918	0.543851	0.738083
